# Supplementary material for: The Peripheral Blood Neutrophil-To-Lymphocyte Ratio Is Superior to the Lymphocyte-To-Monocyte Ratio for Predicting the Long-Term Survival of Triple-Negative Breast Cancer Patients
Source: PLoS One. 2015 Nov 18;10(11):e0143061. doi: 10.1371/journal.pone.0143061 (PMC4666347; doi:10.1371/journal.pone.0143061)
Supplement: S1 Dataset — (XLSX) [file pone.0143061.s001.xlsx]

## Sheet: Sheet1
NSAIDs	AGE	Grade（1=1,2=2,3=3）	Chemotherapy（1=yes，0=no）	Lymph node（0=N0，1=N1，2=N2，3=N3）	Tumor size(1=T1，2=T2，3=T3)	Axillary surgery(1=SLNB,2=ALND)	Breast surgery(0=conservation，1=mastectomy)	ER（0=negative,1=positive）	PR（0=negative,1=positive）	HER2（0=negative,1=positive）	Molecular subtypes(1=Lumial,2=Her2 positive,3=Triple negative)	death(1=death,0=alive)	OS time	DFS time	White blood cell	Hemoglobin	Platelet	Lymphocyte	Neutrophile	Monocyte	NLR	PLR	LMR
0	33	2	1	1	2	2	0	1	1	0	1	0	172	172	3.8	128	226	1.34	1.95	0.342	1.45522	168.657	3.91813
1	37	3	1	2	2	2	1	1	0	0	1	1	136	118	10.9	103	180	1.48	8.8	0.417	5.94595	121.622	3.54916
1	48	3	1	1	2	2	0	0	0	0	3	0	148	148	3.96	108	289	1.27	2.15	0.319	1.69291	227.559	3.98119
1	42		1	2	2	2	1	0	0	0	3	0	172	88	9.11	117	203	1.93	6.28	0.704	3.25389	105.181	2.74148
1	62		1	1	1	2	1	0	0	0	3	0	168	168	4.58	125	155	1.89	2.21	0.376	1.16931	82.0106	5.0266
1	42		1	3	2	2	1	0	0	0	3	1	44	28	15	140	355	4.3	9.64	0.8	2.24186	82.5581	5.375
1	45	2	1	0	1	2	0	1	1	0	1	0	165	165	7.54	100	342	1.72	5.17	1.72	3.00581	198.837	1
1	41		1	3	3	2	1	0	0	0	3	0	165	165	10.2	129	285	3.04	6.41	0.497	2.10855	93.75	6.1167
0	42		1	0		2	1	0	0	0	1	0	165	165	11.3	131	251	3.08	7.63	0.504	2.47727	81.4935	6.11111
1	30		1	2		2	1	0	0	0	3	0	163	163	4.89	130	186	1.22	2.54	0.393	2.08197	152.459	3.10433
0	48		1			2	1	1	1		1	1	93	55	10.2	146	271	2.69	6.26	0.73	2.32714	100.743	3.68493
0	32		1	2		2	1	0	0	1	2	1	84	56	7.23	146	307	3.78	3.88	0.24	1.02645	81.2169	15.75
1	50		1	2	2	2	1	0	0	0	3	1	14	8	7.65	126	266	2.88	4.17	0.448	1.44792	92.3611	6.42857
1	67		0	1		2	1	1	1		3	1	18	11	8.83	136	322	2.43	5.3	0.68	2.18107	132.51	3.57353
1	51		1	0	2	2	1	0	0	0	3	0	97	97	8.22	109	424	3.07	4.82	0.158	1.57003	138.111	19.4304
0	46		0	1		2	1	1	1	1	2	1	33	3	6.67	133	217	1.51	3.46	0.58	2.29139	143.709	2.60345
1	46		1			2	1	1	1		3	1	45	17	7.96	104	266	1.83	5.4	0.4	2.95082	145.355	4.575
1	68		0		2	2	1	0	0	0	3	1	12	12	4.04	122	114	1.01	2.54	0.374	2.51485	112.871	2.70053
0	44	3	1	2	1	1	1	1	1	1	2	1	148	119	9.11	146	249	2.7	5.83	0.454	2.15926	92.2222	5.94714
1	38		1			2	1	0	1		3	0	157	33	5.27	117	226	1.79	2.8	0.569	1.56425	126.257	3.14587
1	69		1	0	1	2	1	0	0	0	3	0	133	133	10.1	132	227	2.6	6.93	0.453	2.66539	87.3077	5.73951
0	60	2	1	0	1	2	1	1	1	0	1	0	148	148	6.99	127	237	2.55	3.9	0.445	1.52941	92.9412	5.73034
1	37	3	1	1	1	2	0	1	1	0	1	1	48	24	9.91	124	245	2.41	6.34	0.946	2.6307	101.66	2.54757
1	37		1	0		1	1	0	0	1	2	0	53	53	11.4	137	207	1.58	9.29	0.511	5.87975	131.013	3.09198
1	40		1	0	1	2	1	1	1	0	1	0	156	156	8.98	112	213	2.43	5.64	0.645	2.32099	87.6543	3.76744
1	29	2	1	0	1	2	0	1	1	0	1	0	156	156	5.66	113	182	1.86	3.22	0.465	1.73118	97.8495	4
1	47		1	0		2	1	1	1	1	1	0	149	149	4.93	130	163	2.03	2.53	0.264	1.2463	80.2956	7.68939
0	50	3	1	1	2	2	1	0	0	1	2	1	39	9	7.26	128	197	2.46	3.98	0.43	1.61789	80.0813	5.72093
1	51	2	1	0	2	1	1	1	1	1	2	0	155	155	4.35	121	214	1.13	2.74	0.376	2.42478	189.381	3.00532
0	46	2	1	0	1	2	1	1	1	0	1	0	155	155	3.77	133	94.8	1.67	1.87	0.166	1.11976	56.7665	10.0602
1	41	3	1	0	2	2	1	1	0	0	1	0	155	155	6.82	131	221	2.89	3.49	0.341	1.20761	76.4706	8.47507
1	38	2	1	0	2	2	1	1	1	0	1	0	155	155	6.27	114	215	2.05	3.54	0.436	1.72683	104.878	4.70183
0	72		1	0	2	2	1	1	0	1	2	0	155	155	4.86	111	152	1.27	2.94	0.484	2.31496	119.685	2.62397
0	41	2	1	0	2	2	1	1	1	1	2	0	155	155	10.5	135	136	1.68	8.68	0.346	5.16667	80.9524	4.85549
0	54	3	1	0		2	0	1	2	0	1	0	155	155	6.24	129	177	2.03	3.27	0.71	1.61084	87.1921	2.85915
1	28	2	1	0	1	2	0	1	1	0	1	0	154	154	5.33	131	216	2.09	2.51	0.556	1.20096	103.349	3.75899
0	82		1	0		2	1	1	1	0	1	0	154	154	6.89	138	165	1.84	4.47	0.415	2.42935	89.6739	4.43374
0	74		0		3	2	1	1	1	0	1	0	154	154	6.59	118	198	1.83	4.09	0.372	2.23497	108.197	4.91936
0	45	3	1	0		2	0	1	0	1	2	0	154	154	6.88	121	174	2.08	4.3	0.368	2.06731	83.6538	5.65217
1	47	2	1	2	2	2	0	1	1	0	1	0	154	154	6.58	109	347	2.86	3.87	0.338	1.35315	121.329	8.46154
1	44		1	2		1	1	0	0	0	3	0	118	118	7.29	155	75	2.54	4.41	0.164	1.73622	29.5276	15.4878
0	28	3	1	0	2	2	1	1	0	0	1	0	143	143	5.78	134	205	2.75	2.34	0.35	0.850909	74.5455	7.85714
0	69	2	1	2	1	2	1	1	1	0	1	1	117	88	6.63	142	212	1.5	4.5	0.408	3	141.333	3.67647
1	34	2	1	2	1	2	1	1	1	0	1	0	153	153	5.11	124	274	2.03	2.43	0.33	1.19704	134.975	6.15151
1	54	2	1	0	2	2	0	1	1	0	1	0	153	153	6.05	134	214	2.26	3.3	0.297	1.46018	94.6903	7.60943
1	36		1	2	2	2	1	0	1	0	1	0	153	153	8.25	123	204	2.01	5.58	0.448	2.77612	101.493	4.48661
0	47	2	1	0	2	2	1	1	1	0	1	0	153	153	8.48	131	181	3.4	4.02	0.733	1.18235	53.2353	4.63847
0	53		1			2	1	1	1	0	1	1	42	2	5.97	137	149	2.39	3	0.453	1.25523	62.3431	5.27594
1	53	2	1	1	2	1	1	1	1	0	1	1	67	64	9.61	137	159	1.72	7	0.597	4.06977	92.4419	2.88107
1	45	2	1	1	1	2	0	1	1	0	1	0	152	152	5.63	110	312	1.73	3.34	1.73	1.93064	180.347	1
0	66	2	1	0	1	2	1	1	1	0	1	0	152	152	7.2	136	164	3.36	3.16	0.454	0.940476	48.8095	7.40088
0	46	2	1	1	2	2	1	1	3	0	1	0	152	152	7.18	117	269	1.88	4.47	0.566	2.37766	143.085	3.32156
0	47	2	1	0	2	2	1	1	1	0	1	0	152	134	7.59	125	288	2.13	4.76	0.433	2.23474	135.211	4.91917
1	53	2	1	0	1	2	0	1	1	0	1	0	155	81	4.39	115	227	1.33	2.43	0.419	1.82707	170.677	3.17422
0	39	2	1	0	2	2	1	1	1	0	1	0	151	151	3.53	83.2	101	1.48	1.59	0.388	1.07432	68.2432	3.81443
0	43	2	1	0	2	2	0	0	1	0	1	0	151	151	5.7	144	230	1.7	3.41	0.49	2.00588	135.294	3.46939
1	39	3	1	2	1	2	1	1	1	1	2	0	151	151	6.52	133	172	1.08	4.98	0.363	4.61111	159.259	2.97521
1	47	2	0	1	2	2	0	1	1	0	1	0	151	151	5.74	139	136	1.68	2.59	0.422	1.54167	80.9524	3.98104
1	62	2	1	0	1	2	0	1	1	0	1	0	151	151	4.35	112	180	1.33	2.7	0.247	2.03008	135.338	5.38462
1	49		1	0	1	2	1	0	1	1	2	0	151	151	6.32	132	254	1.56	4.31	0.311	2.76282	162.821	5.01608
1	34		1	0		2	1	1	1	0	1	0	151	151	4.45	115	149	1.45	2.57	0.371	1.77241	102.759	3.90836
0	39		1	0		2	1	1	1	0	1	0	151	151	7.76	141	183	1.61	5.73	0.317	3.55901	113.665	5.07886
1	36	3	1	0	2	2	1	0	0	0	3	0	152	152	8.42	136	209	2.62	5.13	0.506	1.95802	79.771	5.17787
1	35		0	0		2	1	0	0	0	3	0	152	152	5.8	129	262	2.43	2.44	0.351	1.00412	107.819	6.92308
0	33	2	1	0	2	2	1	1	1	0	1	0	144	144	7.57	135	216	1.98	5.1	0.442	2.57576	109.091	4.47964
1	58	2	1	2	2	2	1	1	1	0	1	0	150	150	7.19	110	183	3.1	2.74	0.7	0.883871	59.0323	4.42857
0	34	2	1	2	1	1	1	1	1	0	1	0	150	150	6.31	135	73.9	2.01	3.64	0.472	1.81095	36.7662	4.25847
1	49	3	1	0	1	2	0	0	0	0	3	0	150	134	6.14	131	133	1.76	3.91	0.356	2.22159	75.5682	4.94382
0	38		1		1	2	1	1	1	0	1	0	150	150	6.84	130	201	1.38	4.96	0.452	3.5942	145.652	3.0531
1	49	2	1	0	1	2	1	1	1	0	1	0	147	147	9.52	130	283	3.06	5.11	0.601	1.66993	92.4837	5.09151
0	50	2	1	0	2	1	1	1	1	0	1	1	45	16	7.48	143	232	2.39	3.28	0.462	1.37238	97.0711	5.17316
1	42	3	1	2	2	2	1	0	0	1	2	0	145	51	7.92	125	202	1.99	5.34	0.506	2.68342	101.508	3.93281
0	42	3	1	1	1	2	1	0	0	1	2	0	140	139	5.24	133	234	2.2	2.27	0.559	1.03182	106.364	3.9356
1	42	3	1	0	2	1	1	0	0	0	3	0	100	100	7.14	116	179	1.51	4.94	0.442	3.27152	118.543	3.41629
0	39		1	0		1	1	0	0	1	2	0	149	149	10.6	138	290	3.79	6.19	0.53	1.63325	76.5172	7.15094
0	42	3	1	1	1	2	1	0	0	1	2	0	149	149	6.24	133	197	2.15	3.42	0.411	1.5907	91.6279	5.23114
0	40	2	1	0	1	2	1	1	1	0	1	0	140	140	11.9	127	350	2.76	8.16	0.817	2.95652	126.812	3.37821
1	45	3	1	0	1	2	1	0	0	0	3	0	134	134	6.68	122	210	2.55	3.36	0.517	1.31765	82.3529	4.9323
0	48		1		2	2	1	0	0	1	2	1	50	21	4.41	124	186	1.44	2.34	0.449	1.625	129.167	3.20713
1	59		1	0	2	1	1	0	1	0	1	0	149	149	6.72	119	148	2.91	3.13	0.513	1.0756	50.8591	5.67251
0	43	2	1	1	2	2	1	1	1	0	1	1	82	13	9.78	135	208	2.79	6.36	0.515	2.27957	74.552	5.41748
0	36	2	1	0	1	2	1	3	3	1	2	0	148	148	4.1	113	149	1.79	2.81	0.189	1.56983	83.2402	9.4709
0	55	2	1	1	2	2	0	0	1	0	1	0	148	148	5.3	115	217	2.02	2.88	0.255	1.42574	107.426	7.92157
1	63	2	1	1	2	2	1	1	1	0	1	0	148	148	9.59	132	294	3.3	6.25	0.579	1.89394	89.0909	5.69948
1	43		1	1	1	1	1	1	1	0	1	0	145	145	7.7	127	299	2.4	5	0.3	2.08333	124.583	8
0	40	2	1	0	2	2	0	1	1	0	1	0	148	148	8.73	123	242	1.76	6.2	0.643	3.52273	137.5	2.73717
1	52		1	0		1	1	1	1	1	2	0	148	148	6.77	131	146	2.33	3.66	0.525	1.57082	62.6609	4.43809
0	35		1		1	1	1	1	1	1	2	0	148	148	6.69	128	207	1.93	3.93	0.638	2.03627	107.254	3.02508
1	33	3	1	1	2	2	1	1	1	0	1	1	76	47	10.4	141	212	2.89	6.8	0.55	2.35294	73.3564	5.25455
0	42	2	1	0	2	1	0	1	1	1	2	0	147	147	6.64	143	168	1.86	4.1	0.547	2.2043	90.3226	3.40037
1	45		1		2	1	1	1	1	1	2	0	147	147	5.23	115	210	1.89	2.92	0.337	1.54497	111.111	5.60831
0	48	2	1	0	1	2	0	0	1	0	1	0	147	147	6.71	133	248	2.22	3.73	0.502	1.68018	111.712	4.42231
0	38	2	1	1	1	2	1	1	1	1	2	0	142	142	7.72	117	181	1.91	4.48	0.987	2.34555	94.7644	1.93516
0	49	2	1	0	1	2	0	1	1	0	1	0	146	146	8.2	135	221	2.14	5.44	0.478	2.54206	103.271	4.47699
1	68	3	1	1	3	2	1	0	0	1	2	0	146	146	6.66	138	230	1.54	4.57	0.37	2.96753	149.351	4.16216
0	38		1	1	2	1	1	1	1	1	2	0	146	146	10.9	147	321	3.54	6.57	0.474	1.85593	90.678	7.46835
1	36	2	1	0	1	2	0	1	1	1	2	0	146	146	8.4	127	222	1.98	5.48	0.403	2.76768	11.4141	4.91315
1	39	3	1	0	2	1	1	1	1	1	2	0	129	129	6.9	124	235	2.44	3.78	0.588	1.54918	96.3115	4.14966
1	46	3	1	1	3	2	1	0	0	1	2	1	53	23	9.7	126	176	2.43	5.94	0.949	2.44444	72.428	2.56059
1	38	3	1	0	2	1	1	0	0	0	3	0	146	146	7.27	122	274	2.29	4.5	0.366	1.96507	119.651	6.25683
1	45	3	1	0	1	2	0	0	0	1	2	0	146	146	5.46	122	230	1.44	3.12	0.717	2.16667	159.722	2.00837
1	41	3	1	0	1	2	1	0	0	1	2	0	145	145	8.55	140	239	2.99	4.51	0.801	1.50836	79.9331	3.73283
1	37	3	1	1	3	1	1	0	0	0	3	0	62	62	7.47	121	249	2.23	4.6	0.533	2.06278	111.659	4.18386
0	43	2	1	1	1	2	0	1	1	0	1	0	145	145	2.94	99.5	174	1.21	1.49	0.148	1.23141	143.802	8.17568
0	44	2	1	1	1	2	1	1	1	0	1	0	136	136	12.7	115	263	2.51	9.16	0.903	3.6494	104.781	2.77962
0	50	2	1	0	1	2	1	1	1	0	1	0	142	136	7.48	130	193	1.73	5.04	0.606	2.9133	111.561	2.85479
1	51	2	1	0	1	2	0	0	1	0	1	0	145	145	9.35	129	327	2.1	6.01	0.892	2.86191	155.714	2.35426
1	26		0	0		2	1	1	1	0	1	0	145	145	5.2	91	303	2.4	1.8	1	0.75	126.25	2.4
0	79	3	0	2	1	2	1	0	0	1	2	1	25	24	7.96	140	162	2.49	4.67	0.586	1.8755	65.0602	4.24915
0	42		0	0		2	1	1	1	0	1	0	145	145	9	143	176	1.4	7.5	0.2	5.35714	125.714	7
1	32	3	0	1	1	2	1	1	0	0	1	0	145	145	10.9	124	243	1.26	9	0.459	7.14286	192.857	2.7451
1	51	3	1	0	2	1	1	0	0	1	2	1	76	32	6.6	124	231	1.5	4.63	0.367	3.08667	154	4.08719
1	67	2	1	0	2	1	1	1	1	0	1	1	132	127	8.24	132	233	3.58	3.89	0.6	1.08659	65.0838	5.96667
1	41	2	1	0	1	2	0	1	1	0	1	0	144	144	7.9	128	197.6	1.55	5.9	0.347	3.80645	127.484	4.46686
0	42	3	1	1	2	1	1	0	0	1	2	0	144	144	5.77	124	286	2.61	2.67	0.366	1.02299	109.579	7.13115
1	42	3	1	3	2	1	1	0	0	1	2	0	144	144	4.75	111	207	1.35	2.84	0.425	2.1037	153.333	3.17647
1	48	3	1	0	1	1	1	0	0	1	2	0	134	134	7.48	142	351	2.47	4.38	0.46	1.77328	142.105	5.36956
0	75	3	0	0	1	1	1	0	0	0	3	0	135	135	5.55	150	230	1.73	3.1	0.497	1.79191	132.948	3.48088
0	49		1		1	1	1	0	0	1	2	0	144	144	9.2	118	236	2.79	5.52	0.673	1.97849	84.5878	4.14562
1	44	3	1	0	2	2	1	0	0	1	2	0	144	144	7.38	124	256	3.36	3.11	0.523	0.925595	76.1905	6.42447
0	80	3	0	0	2	1	1	0	0	0	3	0	98	98	5.02	119	146	1.53	3.05	0.354	1.99346	95.4248	4.32203
1	52	3	1	3	1	2	1	0	0	1	2	0	144	144	9.76	131	223	2.04	7.28	0.287	3.56863	109.314	7.10801
1	45	3	1	0	2	2	1	0	0	0	3	0	60	52	7.91	119	165	2.35	4.19	0.628	1.78298	70.2128	3.74204
0	44	3	1	1	2	2	1	0	0	1	2	0	144	144	3.69	132	236	0.804	2.35	0.246	2.92289	293.532	3.26829
1	52	3	1	0	1	1	1	0	0	0	3	0	143	143	8.32	118	208	3.19	4.17	0.664	1.30721	65.2038	4.80422
1	26	3	0	0	2	1	0	0	0	0	3	0	143	143	7.25	133	181	1.49	5.27	0.437	3.53691	121.477	3.40961
1	48	2	1	0	1	2	1	1	1	0	1	0	143	143	5.47	133	203	1.75	3.11	0.479	1.77714	116	3.65345
1	73		0	0	2	2	1	1	0	1	2	1	116	87	8.07	141	166	2	5.42	0.582	2.71	83	3.43643
0	74	2	0	0	1	2	1	1	1	0	1	0	143	143	7	117	307	2.16	4.08	0.512	1.88889	142.13	4.21875
1	30	2	1	0	1	2	1	1	1	0	1	0	143	143	6.89	120	230	2.8	3.26	0.578	1.16429	82.1429	4.84429
1	40		1	1		2	1	1	1	1	2	0	143	143	8	127	286	1.68	5.5	0.711	3.27381	170.238	2.36287
1	62		1	0	1	1	1	0	1	0	3	0	148	58	3.82	127	178	0.959	2.41	0.378	2.51303	185.61	2.53704
1	38	3	1	0	1	2	0	0	0	0	3	0	143	143	5.03	124	198	1.29	3.01	0.573	2.33333	153.488	2.25131
1	49	3	0	0	1	2	0	0	0	0	3	0	143	143	7.15	131	287	2.62	3.63	0.483	1.3855	109.542	5.42443
1	43	2	1	0	2	2	1	1	1	1	2	0	143	143	8.05	121	208	1.64	5.83	0.467	3.55488	126.829	3.51178
1	44	2	1	0	1	2	1	1	1	0	1	0	143	143	6.93	151	254	2.05	4.27	0.463	2.08293	123.902	4.42765
1	46	3	1	0	1	1	1	0	0	0	3	0	80	80	4.24	147	198	1.25	2.54	0.391	2.032	158.4	3.19693
1	47	3	1	1	2	2	0	1	0	1	2	1	20	19	6.55	142	257	1.75	3.25	0.478	1.85714	146.857	3.66109
1	49	3	1	1	3	2	0	1	0	0	1	0	142	142	6.56	133	388	1.9	4.2	0.264	2.21053	204.211	7.19697
1	56		1	0	1	1	1	0	1	1	2	0	142	142	4.97	129	274	1.44	2.99	0.197	2.07639	190.278	7.30964
1	51	2	1	1	1	2	0	1	1	0	1	0	142	142	6.31	143	206	1.63	4.07	0.483	2.49693	126.38	3.37474
0	33	3	0	0	3	2	1	0	0	1	2	1	46	9	7.3	125	220	2.38	4.09	0.517	1.71849	92.437	4.60348
0	47		1		2	1	1	1	1	0	1	0	142	142	7.75	133	314	2.33	4.63	0.488	1.98712	134.764	4.77459
0	49	3	1	1	1	2	1	1	0	0	1	0	142	142	7.18	152	208	2.47	3.74	0.55	1.51417	84.2105	4.49091
0	37	2	1	0	1	1	1	3	3	0	1	0	142	142	7.61	142	361	2.39	4.48	0.24	1.87448	151.046	9.95833
1	55	3	1	0	1	2	1	1	0	0	1	1	80	51	8.16	128	181	1.92	5.19	0.717	2.70312	94.2708	2.67782
1	54	2	0	0	3	2	1	1	1	0	1	0	142	142	3.78	129	268	0.944	2.49	0.223	2.63771	283.898	4.23318
0	46	3	1	2	1	2	0	0	0	1	2	1	52	42	8.89	118	268	1.97	5.76	0.617	2.92386	136.041	3.19287
1	42	3	1	0	1	2	1	0	0	1	2	1	118	118	6.35	96	217	1.7	3.81	0.7	2.24118	127.647	2.42857
1	30	2	1	0	1	1	1	1	1	0	1	0	141	141	6.81	129	250	2.36	3.79	0.538	1.60593	105.932	4.38662
1	62	2	1	1	1	2	1	1	1	0	1	0	141	141	6.2	125	168	2.06	3.35	0.468	1.62621	81.5534	4.40171
1	59	3	1	1	1	2	0	1	0	0	1	0	141	141	5.37	138	164	2.81	1.45	0.475	0.516014	58.363	5.91579
1	68	2	1	0	2	2	1	3	1	0	1	1	68	45	9.66	143	204	2.13	6.43	0.826	3.01878	95.7746	2.57869
0	50		1	0	2	2	1	0	1	1	2	0	141	141	6.28	126	298	1.56	4.09	0.479	2.6218	191.026	3.25678
1	54	2	1	0	2	2	0	1	1	0	1	0	141	141	7.27	131	144	1.95	4.68	0.42	2.4	73.8462	4.64286
1	49	3	1	0	2	2	1	0	0	0	3	0			6.74	135	195	1.89	4.21	0.457	2.22751	103.175	4.13567
1	71	3	1	0	2	1	1	0	0	0	3	1	38	12	4.18	115	131	1.99	1.83	0.305	0.919598	65.8291	6.52459
1	34	3	1	3	1	2	0	1	1	0	1	0	140	140	5.07	121	170	2.33	2.2	0.455	0.944206	72.9614	5.12088
1	34	3	1	0	1	2	0	0	0	0	3	0	106	106	6.64	120	344	1.9	3.94	0.42	2.07368	181.053	4.52381
0	46	2	1	1	2	2	0	1	1	0	1	1	73	51	7.03	135	265	2.57	3.78	0.491	1.47082	103.113	5.23422
0	30	3	1	2		2	0	1	1	0	1	0	140	140	5.78	122	116	2	2.81	0.065	1.405	58	30.7692
0	69	2	1	0	2	2	0	1	1	0	1	0	140	140	8.43	150	268	1.91	5.35	0.985	2.80105	140.314	1.93909
0	48	3	1	1	2	2	1	0	0	1	2	0	140	17	9.23	140	273	2.08	5.14	0.36	2.47115	131.25	5.77778
0	54		1	3	2	2	1	1	0	1	2	0	140	81	5.59	142	192	2.7	2.14	0.462	0.792593	71.1111	5.84416
0	48	2	1	0	1	1	1	1	1	0	1	0	127	127	6.64	134	226	1.86	4.26	0.428	2.29032	121.505	4.34579
1	32		1		3	1	1	1	1	0	1	0	139	139	6	125	183	2	3.7	0.3	1.85	91.5	6.66667
1	33	2	1	0	1	2	1	1	1	0	1	0	139	139	4.68	111	293	1.41	2.81	0.324	1.99291	207.801	4.35185
1	63	2	1	0	1	1	1	1	1	0	1	0	139	139	5.52	135	289	2.01	3	0.291	1.49254	143.781	6.90722
1	52	3	1	1		2	0	1	0	0	1	0	139	139	8.25	135	293	2.66	4.97	0.53	1.86842	110.15	5.01887
1	32	2	1	1	1	2	1	1	1	0	1	0	136	31	8.81	125	247	2.29	5.79	0.476	2.52838	107.86	4.81092
1	46		1		1	1	1	0	0	0	3	1	66	5	5.2	134	294	1.41	3.27	0.294	2.31915	208.511	4.79592
1	45	2	1	0	1	2	1	1	1	0	1	0	139	139	8.08	121	187	2.13	5.31	0.493	2.49296	87.7934	4.32049
0	48	3	1	2	1	2	0	1	0	0	1	0	139	139	8.41	134	338	2.8	4.88	0.123	1.74286	120.714	22.7642
0	39	3	1	1	3	2	1	1	1	0	1	0	139	139	5.49	141	258	1.92	2.71	0.5	1.41146	134.375	3.84
1	46	3	1	0	3	1	1	0	0	0	3	0	134	119	8.78	125	465	2.38	5.88	0.354	2.47059	195.378	6.72316
0	46	2	1	1	2	2	0	1	1	0	1	1	61	49	7.3	126	246	2.19	4.53	0.4	2.06849	112.329	5.475
0	46		0	0	2	2	1	0	1	1	2	0	138	138	8.79	134	280	2.71	4.8	0.456	1.77122	103.321	5.94298
1	46	2	1	0	2	1	1	1	1	1	2	0	138	138	8.27	125	353	1.61	5.96	0.619	3.70186	219.255	2.60097
1	31	3	1	0	1	2	1	0	0	0	3	0			12	94.1	278	1.32	9.98	0.673	7.56061	210.606	1.96137
0	49	3	1	0	2	2	0	1	0	0	1	0	138	138	6.66	136	262	1.78	4.39	0.405	2.46629	147.191	4.39506
1	51	2	1	1	2	2	1	1	1	0	1	0	138	138	8.31	125	356	1.99	5.28	0.455	2.65327	178.894	4.37363
0	44	2	1	0	1	2	1	1	1	0	1	0	138	138	10.7	97.3	276	2.39	7.23	0.645	3.0251	115.481	3.70543
1	71		0		1	1	1	1	1	0	1	0	138	138	3.07	115	237	1.47	2.06	0.251	1.40136	161.224	5.85657
1	39	3	1	1	2	2	1	0	0	0	3	0	138	138	5.61	138	238	2.33	2.6	0.428	1.11588	102.146	5.44393
0	46	2	1	0	1	1	1	1	1	1	2	0	138	138	6.94	139	338	1.64	4.77	0.414	2.90854	206.098	3.96135
1	55	3	1	3	3	2	1	1	1	0	1	1	75	31	7.19	145	276	2.45	4.33	0.309	1.76735	112.653	7.9288
0	48	2	1	0	2	2	1	1	1	0	1	0	137	137	4.24	120	197	1.95	1.6	0.527	0.820513	101.026	3.70019
1	45	3	1	0	1	1	0	1	0	0	1	0	137	137	5.23	138	270	1.38	3.14	0.591	2.27536	195.652	2.33502
0	44	2	1	0	2	1	1	1	1	0	1	0	137	99	5.69	128	169	1.14	3.75	0.662	3.28947	148.246	1.72205
1	49	3	1	3	3	2	1	0	0	0	3	0	127	127	6.68	129	367	2.33	3.72	0.436	1.59657	157.511	5.34404
0	37		1	3	2	2	1	0	1	1	2	0	137	137	6.02	141	197	1.1	4.02	0.765	3.65455	179.091	1.43791
1	35		1	0	2	2	1	1	0	1	2	0	137	137	3.92	119	252	0.717	2.62	0.488	3.65411	351.464	1.46926
1	55	3	1	0	1	2	0	0	0	0	3	0	69	69	4.57	139	218	1.33	2.72	0.45	2.04511	163.91	2.95556
1	42	2	1	1	1	2	0	2	2	0	1	0	136	136	7.04	132	205	1.31	5.17	0.476	3.94657	156.489	2.7521
1	44	2	1	1	3	2	1	1	1	0	1	0	136	136	3.7	125	161	1.81	1.58	0.42	0.872928	88.9503	4.30952
0	54		1	0	2	1	1	0	1	1	2	0	128	128	6.96	126	342	2.39	3.94	0.424	1.64854	143.096	5.63679
0	64	2	1	0	1	1	1	1	1	0	1	0	136	136	8.56	127	192	1.46	5.77	1.13	3.95206	131.507	1.29204
1	69	2	0	1	1	2	1	1	1	1	2	0	135	135	6.9	131	189	2.42	3.39	0.692	1.40083	78.0992	3.49711
1	49	2	1	0	1	2	0	1	1	0	1	0	135	135	10.1	132	244	2.29	7.48	0.228	3.26638	106.55	10.0439
0	49	2	1	0	1	2	0	1	1	0	1	0	135	135	10.1	132	244	2.29	7.48	0.228	3.26638	106.55	10.0439
1	48	3	1	0	1	2	0	0	0	0	3	0	135	135	5.07	130	221	1.59	3.17	0.259	1.99371	138.994	6.139
0	80	2	1	0	2	1	1	1	1	1	2	0	135	135	6.8	113	277	2.29	4.07	0.327	1.77729	120.961	7.00306
0	55	2	1	0	2	2	1	3	3	0	1	0	134	134	6.6	145	166	2.7	3.3	0.6	1.22222	61.4815	4.5
0	35	2	1	0	1	2	0	1	1	0	1	0	134	134	8.2	126	404	2.2	5.4	0.6	2.45454	183.636	3.66667
1	34	3	1	2	1	1	1	1	1	1	2	0	134	134	7.6	138	278	2.7	4.4	0.5	1.62963	102.963	5.4
0	34	2	0	0	1	9	1	3	3	0	1	0	134	134	6.36	138	215	2.07	3.39	0.47	1.63768	103.865	4.40426
0	39	3	1	0	2	1	1	1	1	1	2	0	134	134	10.1	161	375	2.6	6.9	0.6	2.65385	144.231	4.33333
1	41	2	0	0	2	2	1	1	1	1	2	0	134	134	10.8	140	262	4.13	5.4	0.779	1.30751	63.4383	5.30167
1	38	3	1	1	1	2	0	1	1	1	2	1	100	60	5.8	92	270	1.8	3.7	0.3	2.05556	150	6
1	48	3	1	0	1	2	0	0	0	0	3	0	134	134	4.45	110	360	1.14	2.96	0.121	2.59649	315.789	9.42149
0	39	3	1	3	3	2	0	2	2	0	1	0	134	134	6.13	106	428	0.856	4.36	0.641	5.09346	500	1.33541
1	34	3	1	2	1	1	1	1	1	1	2	0	134	98	8.7	104	388	1.8	6.6	0.3	3.66667	215.556	6
0	56	3	1	2	2	2	1	1	1	1	2	1	34	10	7.4	134	285	1.9	5.7	0.7	3	150	2.71429
1	50	2	1	2	2	2	0	1	1	0	1	0	134	134	6.7	130	239	1.8	4.6	0.3	2.55556	132.778	6
1	42	3	1	1	1	2	0	0	0	0	3	0	133	133	4.5	121	189	1	3.1	0.4	3.1	189	2.5
0	69	3	1	1	3	1	1	0	0	1	2	0	133	133	7.5	112	213	1.9	4.8	0.1	2.52632	112.105	19
0	48	2	1	2	2	1	1	1	1	0	1	0	133	133	10.2	105	325	2.9	6.5	0.8	2.24138	112.069	3.625
0	50	3	1	0	1	2	0	0	0	1	2	0	133	133	6.5	148	335	1.6	4.5	0.4	2.8125	209.375	4
0	71	2	1	0	1	2	1	1	1	0	1	0	120	120	7.2	132	178	2.3	4.3	0.6	1.86956	77.3913	3.83333
1	51	2	1	0	1	1	0	1	1	0	1	0	132	132	7.8	145	221	2.2	4.9	0.7	2.22727	100.455	3.14286
1	34	3	1	2	2	2	0	0	0	1	2	0	132	132	6.4	114	180	2.1	3.6	0.7	1.71429	85.7143	3
1	47	3	1	2	2	2	0	1	0	0	1	0	132	132	3.14	102	173	1.04	1.96	0.03	1.88461	166.346	34.6667
0	37		1	0	2	1	1	1	0	1	2	0	132	9	4.9	127	253	1.5	3	0.4	2	168.667	3.75
0	70	3	1	1	1	2	0	1	0	0	1	0	132	132	6.4	127	205	2.2	4.01	0.094	1.82273	93.1818	23.4043
1	35	2	1	0	3	2	0	3	3	0	1	0	132	132	7.2	120	207	1.6	5.1	0.5	3.1875	129.375	3.2
1	61	2	0	0	1	2	0	1	1	1	2	0	132	132	2.98	112	279	1.15	1.5	0.172	1.30435	242.609	6.68605
0	42	2	1	0	1	2	1	1	1	0	1	0	129	129	7.2	133	248	1.7	4.8	0.663	2.82353	145.882	2.5641
1	43	2	1	0	1	2	0	1	1	0	1	0	132	132	6.76	123	217	1.91	4.33	0.412	2.26702	113.613	4.63592
0	46	2	1	0	1	2	0	1	1	0	1	0	132	132	5.4	118	235	1.46	3.22	0.478	2.20548	160.959	3.05439
0	67		0		1	1	1	1	1	0	1	1	78	45	5.87	133	209	1.55	3.54	0.546	2.28387	134.839	2.83883
0	44	3	1	0	3	2	0	1	0	0	1	0	131	131	5.92	126	203	1.74	3.85	0.269	2.21264	116.667	6.4684
1	42	2	1	0	2	2	0	1	1	0	1	0	131	131	8.48	134	246	2.17	5.54	0.474	2.553	113.364	4.57806
1	50	3	1	0	1	2	0	0	0	0	3	0	135	106	4.42	119	150	1.54	2.32	0.451	1.50649	97.4026	3.41463
1	39	2	1	1	2	2	1	1	1	0	1	0	131	131	6.72	130	252	2.4	4.2	0.5	1.75	105	4.8
1	55	2	1	2	2	2	1	1	1	0	1	0	131	131	4.37	131	191	1.59	2.35	0.357	1.47799	120.126	4.45378
1	62	2	0	1	2	1	1	1	1	0	1	1	29	15	6.43	119	255	1.46	4.4	0.322	3.0137	174.658	4.53416
1	42	2	1	3	1	1	1	1	1	0	1	1	83	23	7.4	142	207	2.63	4.18	0.476	1.58935	78.7072	5.52521
0	52	2	1	0	1	2	0	1	1	0	1	0	131	131	5.31	137	180	1.57	3.19	0.404	2.03185	114.65	3.88614
1	52	3	1	0	2	1	1	0	0	1	2	0	131	131	6.37	125	312	2.49	3.4	0.375	1.36546	125.301	6.64
0	64		1	0	2	1	1	0	0	1	2	0	120	120	2.96	97	347	1.23	1.57	0.047	1.27642	282.114	26.1702
0	58		1	0		2	1	0	0	1	2	0	130	130	5.47	145	276	2.05	2.9	0.329	1.41463	134.634	6.231
1	50	2	1	1	1	2	0	1	1	0	1	0	130	130	8.06	128	281	2.85	4.57	0.473	1.60351	98.5965	6.02537
0	71	2	1	1	1	2	1	1	1	0	1	0	130	130	6.96	138	236	1.71	4.69	0.461	2.74269	138.012	3.70933
1	62	2	1	0	1	2	0	1	1	0	1	1	131	90	6.46	131	279	2.62	3.23	0.289	1.23282	106.489	9.06574
1	50	3	1	3	2	2	1	1	0	0	1	0	130	98	5.81	136	184	1.92	3.43	0.296	1.78646	95.8333	6.48649
1	51	2	1	0	1	2	0	3	3	0	1	1	111	88	3.56	134	190	0.524	2.65	0.274	5.05725	362.595	1.91241
1	47	2	1	2	1	1	1	3	3	0	1	0	130	130	6.05	136	239	2.23	3.29	0.387	1.47534	107.175	5.76227
1	51		1	0	2	1	1	0	1	0	1	0	90	90	5.42	128	172	2	2.76	0.341	1.38	86	5.8651
1	46	3	1	0	1	2	0	0	0	0	3	1	115	52	5.36	120	258	2.55	2.42	0.282	0.94902	101.176	9.04255
1	54	2	1	0	1	2	0	1	1	0	1	0	129	129	6.28	135	204	1.59	4.17	0.427	2.62264	128.302	3.72365
1	57	3	1	0	1	2	0	0	0	0	3	0	48	48	5.01	124	292	1.33	3.3	0.251	2.4812	219.549	5.2988
0	45	2	1	0	1	1	1	1	1	0	1	0	129	129	5.49	123	210	2.09	3	0.312	1.43541	100.478	6.69872
1	48	2	1	1	1	1	1	1	1	0	1	0	129	129	6.65	130	277	2.31	3.63	0.402	1.57143	119.913	5.74627
1	46	3	1	1	2	2	0	0	0	0	3	1	45	40	5.8	121	228	1.67	3.46	0.412	2.07186	136.527	4.0534
0	66	2	1	0	1	2	0	1	1	0	1	0	129	129	5.51	113	261	1.58	3.41	0.381	2.15823	165.19	4.14698
0	37		1	1		2	1	1	1	0	1	0	119	119	5.24	134	230	1.63	3.06	0.393	1.8773	141.104	4.14758
1	73	2	0	1	2	2	1	1	1	0	1	0	129	129	4.76	110	350	1.24	2.91	0.395	2.34677	282.258	3.13924
0	54	2	1	0	2	1	1	1	1	0	1	0	129	129	5.75	137	242	1.95	3.27	0.415	1.67692	124.103	4.69879
0	53	2	1	0	2	1	1	1	1	0	1	0	129	129	5.46	127	268	1.38	3.47	0.493	2.51449	194.203	2.79919
1	58	3	1	0	2	2	1	1	0	0	1	0	129	129	5.54	124	203	2.51	2.21	0.711	0.880478	80.8765	3.53024
1	48	3	1	3	1	2	1	0	0	1	2	0	129	129	5.22	122	344	1.44	3.25	0.367	2.25694	238.889	3.92371
1	41	2	1	3	3	1	1	3	3	0	1	1	91	31	8.33	120	173	1.76	5.79	0.573	3.28977	98.2955	3.07155
1	51	2	1	0	1	2	1	2	2	0	1	0	128	128	7.36	136	209	2.13	4.57	0.502	2.14554	98.1221	4.24303
1	59	2	1	0	1	2	0	1	1	0	1	0	128	128	8.1	110	170	2.06	5.19	0.659	2.51942	82.5243	3.12595
0	64	2	1	0	1	1	0	1	1	0	1	0	128	128	4.86	113	153	1.47	2.93	0.323	1.9932	104.082	4.55108
1	42	2	1	0	1	1	1	1	2	0	1	0	128	128	6.93	121	235	2.38	3.69	0.547	1.55042	98.7395	4.351
1	60		1		2	1	1	0	0	0	3	1	47	17	8.97	132	192	2.88	4.21	0.714	1.46181	66.6667	4.03361
1	66	2	1	1	1	2	1	1	1	0	1	0	128	128	6.32	124	181	1.55	4.12	0.48	2.65807	116.774	3.22917
1	65	3	1	2	3	1	1	0	0	0	3	0	128	128	4.75	119	173	1.96	2.34	0.396	1.19388	88.2653	4.94949
1	47	3	1	0	3	1	1	0	0	0	3	0	128	128	8.31	137	221	3.09	3.96	0.741	1.28155	71.521	4.17004
1	49	2	1	0	2	1	1	1	1	0	1	0	121	121	5.59	119	250	0.857	4.46	0.065	5.2042	291.715	13.1846
0	50	3	1	1	2	2	1	0	0	1	2	0	127	127	6.82	135	165	1.96	4.11	0.552	2.09694	84.1837	3.55072
1	42	3	1	0	1	1	0	0	0	0	3	0	127	127	8.25	130	189	1.1	6.46	0.6222	5.87273	171.818	1.76792
1	50	3	1	3	2	2	1	0	0	0	3	1	17	8	9.56	128	261	1.93	7.02	0.501	3.63731	135.233	3.85229
1	41	3	1	0	1	2	1	0	0	0	3	0	127	127	6.59	130	208	1.44	4.66	0.339	3.23611	144.444	4.24779
0	50	2	1	1	2	2	0	3	3	0	1	0	127	127	6.22	109	298	2.03	3.71	0.44	1.82759	146.798	4.61364
0	44	2	1	0	3	1	1	3	3	0	1	0	124	124	3.91	91.6	243	1.23	2.4	0.171	1.95122	197.561	7.19298
0	78		0		2	1	1	1	1	0	1	1	69	69	7.77	127	292	1.64	5.39	0.584	3.28659	178.049	2.80822
0	75	2	0	2	3	1	1	3	1	0	1	0	127	127	6.19	125	232	1.18	4.51	0.447	3.82203	196.61	2.63982
1	37	2	1	0	1	1	1	1	2	0	1	1	64	35	8.03	125	201	2.3	4.65	0.624	2.02174	87.3913	3.6859
0	47	3	1	0	1	2	0	1	0	0	1	0	127	127	5.36	125	243	1.85	2.91	0.48	1.57297	131.351	3.85417
0	45	2	1	2	1	1	1	1	2	0	1	0	126	126	5.86	137	257	1.53	3.54	0.673	2.31372	167.974	2.2734
0	33	2	1	0	1	1	0	3	2	0	1	0	126	126	7.69	127	299	1.81	5.31	0.372	2.9337	165.193	4.86559
0	61	3	1	0	1	2	0	2	0	0	1	0	126	126	5.41	119	272	1.95	2.94	0.39	1.50769	139.487	5
1	43	2	1	1	2	2	1	1	3	0	1	0	126	126	6.47	112	237	2.36	3.47	0.514	1.47034	100.424	4.59144
1	46	2	1	1	1	1	1	1	1	0	1	0	126	126	5.35	132	244	2.3	2.62	0.36	1.13913	106.087	6.38889
0	40	2	1	0	1	1	0	2	1	0	1	0	126	126	5.12	140	219	1.28	3.43	0.337	2.67969	171.094	3.79822
1	50		0		1	2	1	3	2	0	1	0	126	126	6.14	124	168	1.48	4.2	0.39	2.83784	113.514	3.79487
0	42	3	1	1	3	2	1	0	0	1	2	1	85	55	3.9	134	168	1.3	2.2	0.3	1.69231	129.231	4.33333
1	46	2	1	0	2	1	1	1	1	0	1	0	126	126	5.35	114	285	1.68	3.05	0.5	1.81548	169.643	3.36
1	41	2	1	0	1	1	0	3	3	0	1	0	126	126	8.66	119	160	1.41	6.58	0.59	4.66667	113.475	2.38983
1	38	2	1	1	1	2	0	1	1	0	1	0	126	126	6.13	140	282	1.84	3.78	0.42	2.05435	153.261	4.38095
1	29	2	1	0	1	1	0	3	3	0	1	0	126	126	3.67	127	228	0.77	2.64	0.09	3.42857	296.104	8.55556
1	42	2	1	0	3	2	1	2	3	0	1	0	126	126	7.83	137	301	2.36	4.63	0.74	1.96186	127.542	3.18919
1	41	3	1	0	1	2	0	0	0	0	3	0	125	125	9.38	143	230	2.57	5.87	0.72	2.28405	89.4942	3.56944
0	76	3	1	0	1	1	1	0	0	0	3	1	46	46	5.83	123	198	1.41	4.19	0.21	2.97163	140.426	6.71429
1	49	2	1	0	2	1	1	3	1	0	1	1	41	12	8.66	131	278	2.16	6.16	0.29	2.85185	128.704	7.44828
1	60	3	1	3	2	2	1	2	1	0	1	1	63	39	8.8	137	277	3	5.24	0.47	1.74667	92.3333	6.38298
0	55	2	1	0	2	1	0	3	1	0	1	0	125	125	2.34	122	173	0.926	1.1	0.26	1.1879	186.825	3.56154
1	36	3	1	0	3	2	1	0	0	0	3	0	126	126	8.48	133	287	1.6	6.28	0.56	3.925	179.375	2.85714
0	72	2	0	0	2	2	1	3	2	0	1	0	125	125	10	145	337	2.03	7.3	0.58	3.59606	166.01	3.5
1	57	3	1	1	2	2	1	1	0	0	1	0	125	125	3.4	124	190	1.27	1.6	0.2	1.25984	149.606	6.35
0	67	2	1	1	1	2	1	1	1	0	1	0	125	68	5.26	138	271	1.6	3.27	0.32	2.04375	169.375	5
0	62	2	1	0	1	2	0	2	2	0	1	0	125	125	5.71	138	263	2.77	2.19	0.46	0.790614	94.9458	6.02174
1	68	3	1	0	1	1	1	0	0	1	2	0	124	124	11.7	119	184	1.04	9.86	0.79	9.48077	176.923	1.31646
1	44	2	1	1	2	2	0	1	1	0	1	0	124	124	5.07	133	202	1.92	2.61	0.41	1.35938	105.208	4.68293
0	55		1	1	1	2	1	0	1	0	1	0	115	115	5.29	132	273	1.4	3.35	0.47	2.39286	195	2.97872
1	72	2	0	0	1	2	1	1	1	0	1	0	124	124	5.48	144	264	2.8	3.14	0.4	1.12143	94.2857	7
1	42	3	1	0	1	1	0	0	0	0	3	0	124	124	5.07	139	196	1.96	2.5	0.55	1.27551	100	3.56364
1	67	3	0	0	2	2	1	0	0	0	3	0	124	124	8.01	127	310	2.45	4.89	0.47	1.99592	126.531	5.21277
1	67	3	1	0	1	1	1	0	0	0	3	1	122	122	8.56	83	153	0.884	7.07	0.584	7.99774	173.077	1.5137
0	52	3	1	0	1	1	0	1	0	0	1	0	123	123	5.3	145	220	1.42	3.55	0.31	2.5	154.93	4.58064
1	55	2	1	3	2	2	0	0	0	1	2	1	36	16	7.95	114	246	2.21	3.94	0.34	1.7828	111.312	6.5
0	40	2	1	0	1	1	0	3	1	0	1	0	123	123	6.79	138	286	2.14	3.92	0.47	1.83178	133.645	4.55319
0	61	3	0	0	2	1	0	1	0	0	1	0	123	123	4.79	128	211	1.39	2.79	0.5	2.00719	151.799	2.78
0	61	2	0	0	1	1	1	5	5	1	2	0	123	123	7.02	142	306	2.23	3.87	0.74	1.73543	137.22	3.01351
1	38	3	1	1	2	2	0	0	0	1	2	0	123	123	5.06	99	278	1.43	3.23	0.27	2.25874	194.406	5.2963
0	49	3	1	1	3	1	1	0	0	1	2	0	123	123	7.15	137	326	1.2	5.37	0.47	4.475	271.667	2.55319
1	55	3	1	1	2	2	1	0	0	0	3	0	123	123	7.68	128	230	2.47	4.48	0.59	1.81377	93.1174	4.18644
1	71	2	0	0	1	1	1	1	2	0	1	0	125	52	9.43	128	328	2.7	5.69	0.568	2.10741	121.481	4.75352
1	38		1		1	2	1	3	2	0	1	0	123	123	6.7	129	259	2.1	3.7	0.46	1.76191	123.333	4.56522
0	44	2	1	1	1	1	1	1	2	0	1	0	123	123	6.7	140	259	2.26	3.96	0.44	1.75221	114.602	5.13636
0	60	2	1	3	1	2	0	3	3	0	1	0	123	63	5.11	127	179	0.31	2.84	0.31	9.16129	577.419	1
1	63	3	1	0	1	1	0	0	0	1	2	0	122	122	6.89	109	245	2.34	4.3	0.192	1.83761	104.701	12.1875
1	38	3	1	1	1	2	0	2	2	1	2	0	122	50	4.16	115	255	1.26	2.46	0.277	1.95238	202.381	4.54874
1	39	2	1	0	2	1	1	3	3	0	1	0	117	117	4.12	119	258	1.44	2.51	0.135	1.74306	179.167	10.6667
0	53	2	1	1	2	2	0	1	2	0	1	0	122	44	5.2	122	421	1.9	2.6	0.7	1.36842	221.579	2.71429
1	46	2	1	0	1	1	0	3	3	0	1	0	122	38	3.6	145	178	1.31	1.99	0.26	1.51908	135.878	5.03846
0	53	3	1	0	3	1	1	1	1	1	2	0	119	103	6.4	139	188	2.79	2.92	0.58	1.04659	67.3835	4.81034
1	34	2	1	2	1	2	0	3	1	0	1	0	122	122	4.84	109	214	1.35	3.16	0.254	2.34074	158.519	5.31496
0	44	2	1	1	2	2	1	2	3	0	1	0	61	6	9.16	130	247	2.24	6.7	0.169	2.99107	110.268	13.2544
0	43	2	1	0	2	1	0	1	2	0	1	0	122	122	4.51	102	244	1.7	2.57	0.17	1.51177	143.529	10
0	47	3	1	0	2	1	0	1	2	1	2	0	122	47	7.67	121	294	2	5.2	0.293	2.6	147	6.82594
1	40	3	1	0		1	0	0	0	0	3	0	121	121	4.66	128	227	1.7	2.71	0.176	1.59412	133.529	9.65909
0	50	3	1	0	1	1	0	1	0	1	2	0	122	122	3.25	110	210	0.76	2.34	0.011	3.07895	276.316	69.0909
1	54	2	1	1	2	2	0	1	1	0	1	0	87	59	6.55	134	189	2.32	3.82	0.23	1.64655	81.4655	10.087
0	38		1	0	2	1	1	0	1	0	1	0	121	121	4.94	113	206	1.95	2.67	0.236	1.36923	105.641	8.26271
0	40	2	1	1	1	2	1	2	3	0	1	0	115	115	5.68	108	238	1.56	3.6	0.311	2.30769	152.564	5.01608
0	79	3	0	1	1	2	1	0	0	0	3	0	121	121	5.89	119	264	2.05	3.5	0.189	1.70732	128.78	10.8466
1	65	2	1	0	1	1	1	1	1	0	1	0	121	121	6.74	131	344	2.02	4.14	0.4	2.0495	170.297	5.05
0	43	2	1	1	1	2	1	0	2	0	1	0	121	121	7.3	118	243	2.1	4.2	1	2	115.714	2.1
1	52	2	1	2	3	2	1	3	1	0	1	0	121	121	8.87	136	342	2.18	6.01	0.62	2.75688	156.881	3.51613
1	40	3	1	0	2	1	1	0	0	0	3	0	120	120	7.01	96	153	2.48	3.82	0.551	1.54032	61.6935	4.50091
0	35	2	1	0	1	1	0	1	2	0	1	0	120	120	4.97	124	253	1.37	3.01	0.34	2.19708	184.672	4.02941
1	68	2	1	1	1	2	1	3	2	0	1	0	120	120	5.67	124	145	2.52	2.75	0.31	1.09127	57.5397	8.12903
1	39	2	1	0	1	1	1	1	2	0	1	0	109	109	3.91	124	200	1.02	2.47	0.116	2.42157	196.078	8.7931
1	49	3	1	0	1	1	0	3	0	0	1	0	120	120	4.57	131	249	1.61	2.56	0.35	1.59006	154.658	4.6
0	33	2	1	0	1	1	1	1	2	0	1	0	120	120	6.02	133	330	2.16	3.02	0.49	1.39815	152.778	4.40816
1	28	2	1	0	1	1	0	1	1	0	1	0	120	120	7.18	148	214	2.28	3.84	0.601	1.68421	93.8596	3.79368
0	66	2	1	1	3	2	1	1	1	0	1	0	120	120	6.18	144	275	2.66	3.61	0.61	1.35714	103.383	4.36066
0	41	2	1	0	1	1	0	1	1	0	1	0	120	120	4.65	107	209	2.01	2.54	0.01	1.26368	103.98	201
1	46	3	1	0	2	1	1	0	0	0	3	0	110	110	3.14	103	185	0.73	1.81	0.23	2.47945	253.425	3.17391
1	68	3	1	0	2	2	1	0	0	0	3	0	120	120	5.14	121	225	0.45	4.58	0.082	10.1778	500	5.4878
1	58	2	1	0	2	1	0	0	1	0	1	0	120	120	8.11	139	289	1.73	5.92	0.37	3.42197	167.052	4.67568
	42	2	1	0	1	1	0	1	2	0	1	0	120	120	5.9	98	284	0.71	5.13	0.059	7.22535	400	12.0339
1	33		1			1	1	0	3	0	1	0	120	120	9.07	121	294	0.92	7.68	0.45	8.34783	319.565	2.04444
1	63	2	1	0	1	2	0	2	1	0	1	0	120	120	3.33	129	141	1.17	1.92	0.176	1.64103	120.513	6.64773
0	33	3	1	0	1	1	0	0	0	1	2	1	51	39	2.89	123	110	0.65	2.08	0.092	3.2	169.231	7.06522
0	77	3	1	1	1	1	1	0	0	0	3	1	37	28	4.97	121	270	1.2	3.36	0.3	2.8	225	4
1	49	3	1	0	1	1	0	0	0	0	3	0	120	120	7.8	116	255	2.44	4.74	0.49	1.94262	104.508	4.97959
1	37		1	1	1	2	1	0	1	0	1	0	120	120	9.52	86	292	2.1	6.45	0.6	3.07143	139.048	3.5
0	60	3	0	1		2	0	2	1	0	1	0	119	119	4.2	126	169	1.8	2	0.4	1.11111	93.8889	4.5
1	36		1	0	1	1	1	0	1	0	1	0	119	119	7.48	143	254	2.49	4.25	0.513	1.70683	102.008	4.8538
1	26	3	1	3	1	2	0	0	0	0	3	0	119	119	6.17	105	229	2.03	3.46	0.607	1.70443	112.808	3.34432
0	43		0	0	3	1	1	1	0	1	2	0	108	108	4.78	118	232	1.16	2.39	0.42	2.06034	200	2.76191
1	53	3	1	2	1	2	0	0	0	0	3	0	119	119	8.26	135	294	1.8	5.86	0.561	3.25556	163.333	3.20856
1	52	2	1	0	1	1	0	0	1	0	1	0	119	119	8.21	148	238	2.05	5.35	0.384	2.60976	116.098	5.33854
0	41	2	1	0	2	2	1	1	1	0	1	0	119	119	6.4	120	325	2.77	2.89	0.5	1.04332	117.329	5.54
1	45	2	1	0	1	1	1	1	1	0	1	0	119	119	3.7	135	215	1.1	2.2	0.4	2	195.455	2.75
1	52	3	1	3	1	2	1	0	0	0	3	0	65	65	5.11	132	192	2.38	2.28	0.34	0.957983	80.6723	7
1	52		1	1		1	1	2	0	0	1	0	105	118	4.96	141	266	2.05	2.3	0.36	1.12195	129.756	5.69444
0	36	3	1	0	3	1	1	0	0	1	2	0	118	118	4.3	122	331	1.62	2.33	0.28	1.43827	204.321	5.78571
1	71	3	0	3	2	2	1	0	0	0	3	0	118	118	13.84	121	394	4	8	1.67	2	98.5	2.39521
1	46	3	1	0	1	1	0	0	0	0	3	0	120	120	6.1	123	319	1.46	3.89	0.26	2.66438	218.493	5.61538
1	45	3	1	0	1	1	0	0	0	0	3	0	122	122	7.66	142	215	1.64	5.49	0.371	3.34756	131.098	4.42049
1	49	3	1	0	2	2	1	0	0	1	2	0	118	118	6.76	127	261	2.05	4.14	0.347	2.01951	127.317	5.90778
0	55	3	1	0	2	1	1	2	0	0	1	0	118	118	6.83	121	257	3.2	3	0.5	0.9375	80.3125	6.4
1	61	3	1	1	1	2	0	0	0	0	3	1	49	34	6.97	133	209	2.15	4.33	0.36	2.01395	97.2093	5.97222
0	45	3	1	2	1	2	0	1	0	1	2	0	118	118	4.67	134	216	1.48	2.63	0.41	1.77703	145.946	3.60976
0	48	3	1	2	1	2	0	0	1	1	2	0	118	118	5.5	107	252	5.76	3	1	0.520833	43.75	5.76
1	47	2	1	1	1	2	1	5	5	1	2	0	117	117	4.48	127	341	1.58	2.6	0.26	1.64557	215.823	6.07692
0	47	3	1	3	2	2	1	3	0	0	1	0	117	117	7.14	121	333	1.86	4.61	0.36	2.4785	179.032	5.16667
0	38	3	1	0	1	1	1	2	0	0	1	0	108	68	6.1	137	232	1.61	3.89	0.349	2.41615	144.099	4.61318
1	46	3	1	2	1	2	1	0	0	0	3	0	114	85	6.57	127	219	1.78	4.27	0.44	2.39888	123.034	4.04545
1	46	2	1	0	3	2	1	1	1	0	1	0	117	117	9.61	144	261	1.72	6.91	0.78	4.01744	151.744	2.20513
1	41		1	1		2	1	0	0	0	3	0	117	43	6.67	107	242	1.24	5.03	0.37	4.05645	195.161	3.35135
1	62	2	0	3	1	2	1	1	1	0	1	0	117	117	4.78	124	305	1.35	2.77	0.525	2.05185	225.926	2.57143
1	56	3	1	0	1	2	1	0	0	1	2	0	117	4	6.18	128	224	2.6	3.02	0.42	1.16154	86.1538	6.19048
0	41	2	1	0	1	1	0	2	3	0	1	0	116	116	4.29	144	259	1.39	2.42	0.365	1.74101	186.331	3.80822
0	68	2	0	0	2	1	1	2	1	0	1	0	116	116	11	146	259	3.01	7.15	0.579	2.37541	86.0465	5.19862
0	46	3	1	0	1	2	1	2	0	0	1	0	116	116	4.28	112	252	1.04	2.55	0.431	2.45192	242.308	2.41299
0	59		1	3	2	2	1	0	1	0	1	1	88	28	5.9	126	194	2	3.3	0.6	1.65	97	3.33333
1	55	3	1	0	2	1	0	0	0	0	3	0	115	115	5.56	142	196	1.71	3.19	0.386	1.8655	114.62	4.43005
1	46	2	1	0	2	1	1	1	1	0	1	0	112	112	8.25	150	348	1.75	5.74	0.516	3.28	198.857	3.39147
0	40	3	1	2	1	2	0	0	0	1	2	0	115	115	7.34	131	197	2.11	4.51	0.601	2.13744	93.3649	3.51082
0	50	3	1	1	2	2	1	0	0	1	2	0	115	115	5.78	141	170	2.01	3.05	0.393	1.51741	84.5771	5.1145
0	42	2	1	0	1	1	0	2	1	0	1	0	115	115	7.41	146	262	1.2	5.87	0.311	4.89167	218.333	3.85852
0	49	3	1	1	2	2	1	1	0	0	1	0	115	17	9.24	128	373	2.32	5.8	0.78	2.5	160.776	2.97436
0	63	3	1	1	3	2	1	3	3	1	2	0	115	115	6.09	133	195	0.89	4.61	0.46	5.17978	219.101	1.93478
0	57	3	1	0	3	1	1	0	0	1	2	0	115	115	4.55	103	397	1.27	3.11	0.01	2.44882	312.598	127
0	87	2	0	0	2	1	0	1	1	0	1	0	115	115	7.34	93	435	2.46	4.01	0.64	1.63008	176.829	3.84375
0	52	2	1	0	1	2	1	1	1	0	1	1	66	24	7.88	111	314	2.08	4.91	0.84	2.36058	150.962	2.47619
0	49	3	1	1	1	2	1	0	0	1	2	0	115	115	6.37	122	313	1.83	3.9	0.33	2.13115	171.038	5.54545
0	68	3	1	1	1	2	0	1	0	0	1	0	115	115	11.44	122	287	2.57	8.14	0.62	3.16731	111.673	4.14516
1	42	3	1	0	1	1	0	0	0	0	3	0	114	114	5.52	92	336	1.85	3.19	0.37	1.72432	181.622	5
1	41	3	1	1	1	2	0	0	0	0	3	0	119	119	7.36	118	282	1.9	4.77	0.42	2.51053	148.421	4.52381
1	36	3	1	2	2	2	0	0	0	0	3	0	113	113	7.21	133	257	1.67	4.84	0.35	2.8982	153.892	4.77143
0	54	2	1	0	1	1	0	2	3	0	1	0	114	114	7.84	101	389	1.12	6.31	0.338	5.63393	347.321	3.31361
1	43	3	1	0	2	1	0	0	0	0	3	0	114	114	7.5	137	201	2.9	4	0.6	1.37931	69.3103	4.83333
1	40	3	1	1	1	2	0	0	0	0	3	0	11	11	4.94	118	136	1.23	3.26	0.313	2.65041	110.569	3.92971
0	46	2	1	0	2	1	1	3	3	0	1	0	114	43	6.78	151	245	2.2	3.92	0.3	1.78182	111.364	7.33333
0	71		1	0		1	1	1	1	0	1	0	114	114	7.1	131	311	2.01	4.39	0.56	2.18408	154.726	3.58929
0	36	2	1	0	1	1	1	2	1	0	1	0	114	114	3.49	107	186	1.97	1.09	0.356	0.553299	94.4162	5.53371
0	48	1	1	0	1	1	0	2	2	0	1	0	114	114	4.95	100	293	1.65	2.72	0.49	1.64848	177.576	3.36735
1	35	3	1	0	1	1	0	0	0	0	3	0	114	114	7	105	231	0.83	5.5	0.6	6.62651	278.313	1.38333
1	52	3	1	0	2	1	1	0	0	0	3	0	114	114	7.23	128	274	2.62	3.84	0.509	1.46565	104.58	5.14735
1	43	2	1	1	1	2	0	2	3	0	1	0	113	113	9.07	135	302	2.34	6.06	0.59	2.58974	129.06	3.9661
1	51	3	1	0	1	1	0	0	0	0	3	0	113	113	5.53	141	231	2.82	2.19	0.389	0.776596	81.9149	7.24936
0	44	2	1	0	1	1	0	0	1	0	1	0	113	113	5.83	130	262	2.18	2.61	0.566	1.19725	120.183	3.85159
0	42	2	1	1	2	2	0	1	1	0	1	0	113	113	7.17	124	327	2.25	4.15	0.619	1.84444	145.333	3.6349
0	56	2	1	2	3	1	1	1	1	0	1	0	113	113	5.21	124	189	1.64	2.85	0.348	1.73781	115.244	4.71264
0	55	2	1	2	1	2	0	1	3	0	1	0	113	113	4.67	127	206	1.83	2.24	0.46	1.22404	112.568	3.97826
0	45	3	1	0	1	1	0	1	1	0	1	1	103	31	5.01	129	260	1.53	2.99	0.363	1.95425	169.935	4.21488
1	51	2	1	1	1	1	0	2	3	0	1	0	113	113	8.61	123	259	2.85	5.16	0.5	1.81053	90.8772	5.7
0	39	2	1	0	1	1	0	0	3	0	1	0	113	113	9.63	150	265	1.77	7.29	0.492	4.11864	149.718	3.59756
0	50	2	1	0	1	1	1	3	3	0	1	0	113	113	3.15	155	271	1.64	1.14	0.281	0.695122	165.244	5.8363
1	54	2	1	1	1	2	0	3	1	0	1	0	113	113	7.1	125	244	2.41	4.09	0.51	1.6971	101.245	4.72549
1	48	2	1	0	1	1	0	1	2	1	2	0	113	113	6.12	128	446	2.54	3.15	0.34	1.24016	175.591	7.47059
0	81		0		1	9	1	1	3	1	2	0	113	113	3.49	114	188	1.13	1.87	0.31	1.65487	166.372	3.64516
0	42		1	0	3	1	1	0	3	1	2	0	113	113	11.8	138	251	1.63	9.23	0.817	5.66258	153.988	1.9951
0	60	2	1	0	2	1	0	3	3	1	2	0	113	113	6.35	123	220	1.43	4.32	0.41	3.02098	153.846	3.4878
0	58	2	1	3	1	2	1	3	3	0	1	0	112	112	4.79	130	236	1.21	3.22	0.31	2.66116	195.041	3.90323
1	43	2	1	0	2	1	0	0	1	0	1	0	112	112	6.02	133	224	1.67	3.5	0.428	2.09581	134.132	3.90187
0	71	2	0	1	1	2	0	3	3	0	1	0	112	112	5.14	105	166	2.33	2.15	0.54	0.922747	71.2446	4.31482
1	48	1	1	1	1	1	0	2	2	0	1	0	112	112	6.93	147	292	2.38	4.14	0.325	1.7395	122.689	7.32308
0	52	1	1	1	1	2	0	1	2	1	2	0	112	112	4.97	127	223	1.68	2.9	0.317	1.72619	132.738	5.29969
1	50	3	1	3	2	2	1	3	3	1	2	1	27	11	7.42	125	216	1.98	4.78	0.57	2.41414	109.091	3.47368
0	31	1	1	1	1	2	0	3	3	0	1	0	111	68	3.25	118	233	1.05	1.83	0.27	1.74286	221.905	3.88889
0	61	2	1	0	1	1	1	3	3	0	1	0	103	103	10.6	132	375	2.5	6.8	1	2.72	150	2.5
1	45	3	1	0	1	1	0	0	0	0	3	0	116	116	7.47	117	364	1.39	5.08	0.517	3.65468	261.871	2.68859
1	49	1	1	0	1	1	0	0	2	1	2	0	111	111	6.43	125	134	2.28	3.72	0.38	1.63158	58.7719	6
0	39	3	1	1	1	1	1	0	3	1	2	1	53	29	9.78	138	337	1.95	6.92	0.53	3.54872	172.821	3.67924
1	47	2	1	0	1	1	0	3	3	0	1	0	110	110	7.47	134	239	1.48	5.16	0.41	3.48649	161.486	3.60976
0	50	1	1	1	2	2	0	0	1	1	2	0	110	110	5.93	131	295	1.81	3.72	0.316	2.05525	162.983	5.72785
0	54	1	1	1	1	2	0	3	3	0	1	0	110	110	4.12	127	185	1.26	2.18	0.38	1.73016	146.825	3.31579
1	55	3	1	3	1	2	0	0	0	0	3	0	110	110	3.31	128	233	1.1	1.99	0.179	1.80909	211.818	6.14525
1	44	2	1	1	1	2	0	0	0	1	2	1	46	38	7.4	135	237	1.2	5.7	0.6	4.75	197.5	2
0	41	2	1	2	1	1	1	2	3	0	1	0	110	110	8.08	128	201	2.12	5.04	0.43	2.37736	94.8113	4.93023
0	62	2	0	3	2	1	1	3	3	0	1	0	110	110	7.23	115	252	2.43	4.2	0.105	1.72839	103.704	23.1429
0	38	3	1	2	1	2	0	0	0	1	2	1	73	6	7.16	124	280	2.16	4.38	0.45	2.02778	129.63	4.8
0	40	2	1	0	1	1	0	1	2	0	1	0	110	110	5.01	124	222	1.15	3.34	0.355	2.90435	193.043	3.23944
0	39		1	0	1	2	1	1	3	0	1	0	110	110	5.97	137	143	1.76	3.56	0.544	2.02273	81.25	3.23529
0	48	1	1	0	1	1	0	3	3	0	1	0	110	110	8.62	133	234	1.72	6.44	0.41	3.74419	136.047	4.19512
0	52	2	1	0	1	1	1	1	3	1	2	0	110	110	6.5	128	269	1.6	4.4	0.5	2.75	168.125	3.2
1	48	2	1	0	1	1	0	3	3	0	1	0	110	110	4.2	125	218	1.2	2.39	0.482	1.99167	181.667	2.48963
1	41	1	1	0	1	1	0	0	1	0	1	0	110	110	10.1	136	296	2.59	6.74	0.692	2.60232	114.286	3.74277
1	52	2	1	1	1	2	0	3	1	0	1	0	110	110	3.21	130	230	0.75	2	0.33	2.66667	306.667	2.27273
	66	2	1	0	2	1	0	3	3	0	1	0	110	110	5.43	128	264	1.93	2.88	0.4	1.49223	136.788	4.825
1	33	1	1	1	1	2	0	0	1	0	1	0	110	110	10.9	144	269	2.76	7.43	0.533	2.69203	97.4638	5.17824
0	41	2	1	2	2	2	1	3	2	0	1	0	107	107	8.51	75.5	508	1.46	6.4	0.422	4.38356	347.945	3.45972
1	40	2	1	2	1	2	0	3	3	0	1	0	110	110	6.9	134	199	3.24	3.16	0.38	0.975309	61.4198	8.52632
0	46	1	1	0	1	1	0	0	1	1	2	0	110	110	6.24	93	274	1.98	3.62	0.46	1.82828	138.384	4.30435
0	35	2	1	0	1	1	0	3	3	0	1	0	109	109	6.49	142	299	1.76	4.3	0.276	2.44318	169.886	6.37681
1	42	3	1	1	2	2	0	0	3	1	2	0	109	109	4.62	131	273	1.28	2.77	0.494	2.16406	213.281	2.59109
	30	2	1	2	1	2	0	1	1	1	2	1	55	34	5.78	122	174	1.58	3.7	0.443	2.34177	110.127	3.56659
0	43	2	1	0	1	1	0	3	2	0	1	0	109	109	7.41	121	174	2.85	3.97	0.47	1.39298	61.0526	6.06383
0	49	1	1	1	1	2	0	0	0	1	2	0	109	109	6.25	113	90	3.29	2.24	0.4	0.680851	27.3556	8.225
0	32	2	1	0	1	1	0	2	1	0	1	0	109	109	7.05	121	202	2.92	3.48	0.401	1.19178	69.1781	7.2818
0	43	2	1	1	2	2	0	0	0	1	2	0	109	82	7.68	118	265	1.88	5.33	0.413	2.83511	140.957	4.55206
0	58	2	1	0	2	1	1	0	2	1	2	0	109	109	5.1	138	326	0.77	4.02	0.24	5.22078	423.377	3.20833
0	53	1	1	1	1	2	0	3	3	0	1	0	109	109	6.7	99	147	1.03	4.96	0.48	4.81553	142.718	2.14583
0	38		1		1	2	1	2	3	0	1	0	109	109	5.2	108	187	2.48	2.27	0.259	0.915323	75.4032	9.57529
0	79	2	0	0	2	1	1	3	3	0	1	0	109	109	7.84	113	315	1.81	5.01	0.55	2.76796	174.033	3.29091
0	35	2	1	0	1	1	0	1	3	0	1	0	109	109	6.04	114	284	2.36	3.11	0.451	1.3178	120.339	5.23282
0	53	3	1	1	1	2	0	0	1	0	1	1	80	39	5.56	118	183	1.23	3.93	0.34	3.19512	148.78	3.61765
0	53	3	1	3	3	2	1	0	2	0	1	0	109	109	6.56	88	237	1.01	4.7	0.71	4.65346	234.653	1.42254
0	64	1	1	0	1	1	0	3	3	1	2	0	108	108	4.64	123	161	1.87	2.29	0.3	1.2246	86.0963	6.23333
0	47	2	1	0	2	1	1	1	3	0	1	0	108	108	5.1	119	208	1.5	3.3	0.3	2.2	138.667	5
0	80	3	0	0	2	1	0	0	0	0	3	1	61	45	10.5	118	354	1.9	7.9	0.7	4.15789	186.316	2.71429
0	80	2	0	0	2	1	1	1	3	1	2	0	108	108	5.92	122	200	1.17	4.3	0.377	3.67521	170.94	3.10345
1	31	2	1	1	1	2	0	2	2	0	1	0	108	108	8.38	131	242	2.18	5.51	0.527	2.52752	111.009	4.13662
1	43	2	1	0	2	1	0	0	0	0	3	0	20	20	6.39	121	179	1.68	3.77	0.65	2.24405	106.548	2.58461
0	52	2	1	0	2	1	1	0	3	0	1	0	108	108	6.47	124	101	1.41	4.51	0.365	3.19858	71.6312	3.86301
0	47	2	1	0	1	1	0	3	3	1	2	0	108	108	6.47	134	299	2.17	3.76	0.338	1.73272	137.788	6.42012
0	53	2	1	2	1	2	0	3	3	0	1	0	108	108	9.88	121	223	1.24	7.81	0.77	6.29839	179.839	1.61039
0	25	3	1	1	2	2	0	2	2	0	1	0	108	82	3.78	78	185	1.52	1.95	0.225	1.28289	121.711	6.75556
0	50	2	1	0	1	1	0	2	1	1	2	0	108	108	7.31	135	344	1.41	5.45	0.39	3.86525	243.972	3.61538
0	42	3	1	0	2	1	0	3	2	1	2	0	108	108	5.65	131	109	1.71	3.24	0.435	1.89474	63.7427	3.93103
0	44	2	1	0	1	1	1	1	2	0	1	0	108	108	6.97	145	142	1.33	5.16	0.409	3.8797	106.767	3.25183
0	48	2	1	0	1	1	0	2	3	0	1	0	108	108	5.72	117	232	2.07	3.24	0.167	1.56522	112.077	12.3952
	48	3	1	1	2	2	0	3	2	0	1	0	108	108	5.91	126	176	1.71	3.72	0.337	2.17544	102.924	5.07418
0	60	2	1	0	1	1	0	3	3	0	1	0	108	108	5.62	134	236	2.2	2.99	0.336	1.35909	107.273	6.54762
0	77	2	0	0	3	1	0	3	3	0	1	0	107	107	6.85	132	268	2.16	4.19	0.39	1.93982	124.074	5.53846
0	38	3	1	0	1	2	0	3	3	0	1	1	30	18	4	120	317	0.8	2.7	0.5	3.375	396.25	1.6
0	34	3	1	0	1	1	0	0	3	1	2	0	107	107	6.25	124	225	2.5	3.16	0.4	1.264	90	6.25
0	78	2	1	1	2	2	0	3	2	0	1	1	94	67	4.77	133	205	1.78	2.54	0.31	1.42697	115.169	5.74193
0	45	2	1	1	1	1	0	3	3	0	1	0	107	107	6.4	139	171	1.02	4.99	0.24	4.89216	167.647	4.25
0	44	2	1	0	2	1	0	3	3	0	1	0	107	107	5.31	127	153	1.41	3.59	0.278	2.5461	108.511	5.07194
1	44	2	1	0	1	1	0	3	3	0	1	0	107	45	8.57	131	337	2.18	5.91	0.29	2.71101	154.587	7.51724
0	52	2	1	0	2	1	1	3	3	0	1	0	107	107	5.28	127	246	1.39	3.45	0.298	2.48201	176.978	4.66443
0	31	2	1	0	1	1	0	2	3	1	2	0	107	107	6.16	123	305	2	3.48	0.474	1.74	152.5	4.21941
0	35	2	1	0	1	1	0	1	3	1	2	0	107	107	8.21	126	180	2.03	5.32	0.79	2.62069	88.67	2.56962
0	33	2	1	1	1	2	0	3	3	0	1	0	107	107	5.22	127	225	1.2	3.77	0.203	3.14167	187.5	5.91133
0	43		1	1	1	1	1	0	3	1	2	1	17	12	5.35	139	264	1.38	3.28	0.42	2.37681	191.304	3.28571
0	51	2	1	3	1	2	0	3	3	1	2	0	107	107	4.47	133	208	1.66	2.17	0.474	1.30723	125.301	3.50211
0	49	2	1	0	1	1	0	3	3	1	2	0	107	107	4.26	86	348	1.53	2.44	0.24	1.59477	227.451	6.375
0	32	2	1	0	1	1	0	3	3	0	1	0	107	56	6.16	127	212	2.7	3.1	0.241	1.14815	78.5185	11.2033
0	35	2	1	0	3	1	1	0	3	1	2	0	107	107	6.11	118	249	1.91	3.74	0.35	1.95812	130.366	5.45714
0	48	1	0	0	1	1	0	1	2	0	1	0	107	107	5.44	114	202	1.86	3	0.38	1.6129	108.602	4.89474
0	51		1	0	2	1	1	0	1	1	2	0	107	107	7.94	119	299	2.04	5.35	0.426	2.62255	146.569	4.78873
0	31	2	1	1	2	2	0	0	2	1	2	0	106	106	9.63	121	273	3.32	5.55	0.58	1.67169	82.2289	5.72414
1	51	3	1	1	2	2	0	1	3	1	2	1	106	31	5.24	129	206	2.22	2.07	0.86	0.932432	92.7928	2.5814
0	41	1	1	0	1	1	0	1	3	0	1	0	106	106	9.35	128	182	1.79	6.12	0.418	3.41899	101.676	4.2823
0	47	2	1	3	1	2	0	0	0	1	2	0	106	106	11.82	143	245	2.92	7.52	0.94	2.57534	83.9041	3.10638
1	69	3	1	0	1	1	0	0	0	0	3	1	28	28	4.78	122	236	1.66	2.4	0.38	1.44578	142.169	4.36842
0	42	2	1	3	1	2	0	0	0	1	2	0	106	106	9.83	132	259	3.04	5.9	0.573	1.94079	85.1974	5.30541
0	41	2	1	0	2	2	1	1	1	0	1	0	103	75	4.04	128	236	1.57	2.09	0.28	1.33121	150.318	5.60714
0	63	2	1	2	2	2	0	3	3	0	1	0	106	106	7.83	134	181	1.77	5.64	0.29	3.18644	102.26	6.10345
1	38	3	1	0	2	2	0	1	3	1	2	1	47	47	6.85	135	212	2.24	3.58	0.53	1.59821	94.6429	4.22642
0	40	2	1	0	1	1	1	2	3	1	2	0	105	105	6.53	118	252	1.36	4.61	0.48	3.38971	185.294	2.83333
1	52	2	1	0	1	1	0	3	1	0	1	0	105	105	7.96	131	254	1.31	6.5	0.13	4.96183	193.893	10.0769
0	52	3	1	1	2	2	0	3	2	1	2	0	105	105	7.17	133	194	2.22	4.45	0.1	2.0045	87.3874	22.2
0	42	2	1	0	1	1	0	3	2	1	2	0	105	105	6.51	127	302	1.74	3.99	0.429	2.2931	173.563	4.05594
0	53	3	1	0	1	1	0	1	3	1	2	0	105	27	4.85	139	186	1.74	2.54	0.394	1.45977	106.897	4.41624
0	43	2	1	1	1	2	0	0	2	0	1	0	105	105	7.75	122	210	1.73	5.37	0.502	3.10405	121.387	3.44622
0	53	2	1	0	1	1	0	0	1	0	1	0	105	105	3.89	130	156	1.49	1.85	0.275	1.24161	104.698	5.41818
1	51	3	1	0	1	2	0	0	0	0	3	0	109	109	7.48	133	213	2.03	4.77	0.463	2.34975	104.926	4.38445
0	51	1	1	0	1	1	0	2	3	0	1	0	105	105	5.54	116	166	2.08	2.86	0.385	1.375	79.8077	5.4026
0	47	2	1	0	2	1	1	3	3	0	1	0	99	92	4.74	127	191	1.4	2.91	0.321	2.07857	136.429	4.36137
0	65	2	1	1	1	1	1	3	3	0	1	0	104	104	7.48	116	208	2.34	4.44	0.549	1.89744	88.8889	4.26229
1	28		0		1	1	1	0	0	0	3	0	104	104	5.83	112	144	1.99	3.3	0.315	1.65829	72.3618	6.31746
0	30	2	1	0	1	1	0	0	3	0	1	0	104	104	4.4	132	253	1.6	2.6	0.2	1.625	158.125	8
1	49	1	1	0	1	2	0	3	3	0	1	0	104	104	8.03	146	243	2.29	4.96	0.42	2.16594	106.114	5.45238
0	54	1	0	2	1	2	0	3	3	1	2	0	104	104	5.77	95	231	2.4	2.9	0.273	1.20833	96.25	8.79121
1	50	3	1	0	2	1	0	0	0	0	3	0	104	104	5.28	132	210	1.78	3.09	0.33	1.73595	117.978	5.39394
	48	2	1	0	1	1	0	3	3	0	1	0	103	103	4.86	130	211	1.46	2.88	0.375	1.9726	144.521	3.89333
	63	2	1	0	1	2	1	1	3	0	1	0	103	103	7.03	144	215	2.82	3.69	0.411	1.30851	76.2411	6.86131
0	42	2	1	0	2	1	0	3	3	0	1	0	103	103	3.3	114	172	1	2.2	0.1	2.2	172	10
0	75	2	0	0	1	1	1	3	3	0	1	0	103	103	7.17	146	151	3.24	3.09	0.669	0.953704	46.6049	4.84305
0	40	2	1	0	1	1	0	3	3	0	1	0	103	103	4.48	142	250	1.4	2.67	0.355	1.90714	178.571	3.94366
0	49	2	1	0	1	1	0	1	0	0	1	0	103	103	4.83	144	174	1.76	2.54	0.422	1.44318	98.8636	4.17062
0	47	2	1	1	1	2	0	3	1	0	1	0	103	103	5.6	129	222	1.41	3.65	0.472	2.58865	157.447	2.98729
	44	3	1	0	1	2	0	1	2	1	2	0	103	103	7.4	128	306	2.13	4.74	0.44	2.22535	143.662	4.84091
1	44		1	1		1	1	0	1	1	3	1	32	11	7.41	126	216	1.81	4.9	0.49	2.70718	119.337	3.69388
0	49	2	1	1	2	2	0	0	2	0	1	0	103	103	9.24	131	256	2.22	6.37	0.375	2.86937	115.315	5.92
1	71	2	1	1	2	1	1	3	3	0	1	0	102	102	8.45	125	336	3.79	3.99	0.56	1.05277	88.6544	6.76786
1	67	2	1	2	1	2	0	3	3	0	1	0	102	102	6.02	130	190	2.79	2.72	0.388	0.97491	68.1004	7.19072
0	46	2	1	1	1	2	0	1	1	0	1	0	102	102	5.6	139	158	1.79	3.49	0.22	1.94972	88.2682	8.13636
	61	2	1	0	2	2	0	3	1	0	1	0	102	11	4.59	122	150	0.83	3.34	0.313	4.0241	180.723	2.65176
0	69	2	1	0	1	1	0	0	1	0	1	0	102	102	9.11	120	288	1.71	6.83	0.488	3.99415	168.421	3.5041
0	29	2	1	0	1	1	0	0	2	0	1	0	102	102	5	141	235	1.79	2.87	0.218	1.60335	131.285	8.21101
0	30	2	1	0	1	1	0	3		0	1	0	102	102	6.47	140	247	1.99	3.92	0.463	1.96985	124.121	4.29806
0	52	2	1	0	1	2	0	0	2	0	1	0	102	102	7.9	126	399	2.7	4.4	0.8	1.62963	147.778	3.375
0	73	2	1	0	1	2	1	1	0	0	1	0	101	101	4.8	134	324	1.56	3.02	0.3	1.9359	207.692	5.2
0	36		1	1	1	2	1	0	1	1	2	1	48	48	4	117	236	1.5	1.8	0.7	1.2	157.333	2.14286
1	48	3	1	1	2	2	0	0	0	0	3	0	101	101	6.26	125	254	1.74	3.98	0.376	2.28736	145.977	4.62766
0	30	2	1	0	1	1	0	3	3	0	1	0	101	101	4.7	109	215	1.72	2.25	0.529	1.30814	125	3.25142
0	46	2	1	1	1	2	0	3	1	0	1	0	101	31	6.17	124	186	1.92	3.24	0.614	1.6875	96.875	3.12704
1	38	3	1	0	2	1	0	0	0	0	3	0	103	103	4.6	137	265	1.36	2.95	0.24	2.16912	194.853	5.66667
0	36	3	1	0		1	0	3	3	0	1	0	100	100	6.44	134	221	1.97	3.91	0.434	1.98477	112.183	4.53917
0	41	2	1	0	1	1	0	1	3	1	2	0	100	100	5.23	131	243	1.93	2.74	0.44	1.41969	125.907	4.38636
0	50	3	1	0		1	0	1	2	0	1	0	100	100	6.85	140	226	2.1	4.42	0.295	2.10476	107.619	7.11864
0	59	2	1	3	2	2	1	3	3	0	1	0	97	97	6.52	139	195	2.84	3.24	0.226	1.14085	68.662	12.5664
0	59	2	1	1	1	2	1	3	3	0	1	0	99	99	5.52	134	193	1.79	3.21	0.332	1.7933	107.821	5.39157
0	48	2	1	0	1	2	0	2	1	0	1	0	99	99	5.94	146	192	1.3	4.05	0.543	3.11538	147.692	2.39411
0	38	1	1	0	1	1	0	2	3	0	1	0	99	99	6.3	128	182	1.8	3.7	0.8	2.05556	101.111	2.25
	49	2	1	2	1	2	0	2	2	0	1	0	99	99	9.49	150	148	4.71	4.11	0.505	0.872611	31.4225	9.32673
1	59	2	1	1	1	2	1	3	3	0	1	0	99	99	6.21	129	238	1.35	3.8	0.29	2.81481	176.296	4.65517
0	36	3	1	1	1	1	0	3	3	0	1	0	99	99	7.3	119	221	2.43	3.94	0.623	1.6214	90.9465	3.90048
0	42	2	1	1	1	2	0	3	3	0	1	0	99	99	6.44	132	232	1.7	3.73	0.756	2.19412	136.471	2.24868
0	43	2	1	0	1	1	0	3	3	0	1	0	99	99	4.91	143	248	1.87	2.94	0.023	1.57219	132.62	81.3043
0	44	2	1	0	1	1	0	3	3	0	1	0	99	99	8.4	128	230	2.36	5.58	0.225	2.36441	97.4576	10.4889
0	47	1	1	2	1	2	0	3	0	0	1	0	99	99	9.68	130	259	1.65	7.58	0.395	4.59394	156.97	4.17722
0	49	2	1	0	1	1	1	0	1	1	2	0	99	99	10.3	134	331	2.08	7.6	0.527	3.65385	159.135	3.94687
0	53	2	1	0	2	2	1	3	2	0	1	0	98	52	10.1	116	252	2.32	5.99	0.65	2.5819	108.621	3.56923
1	51	2	1	1	2	1	0	3	2	0	1	0	98	98	4.37	123	187	1.25	2.58	0.379	2.064	149.6	3.29815
0	28	2	1	0	2	1	0	0	0	1	2	0	98	72	6.84	146	204	1.7	4.6	0.38	2.70588	120	4.47368
0	45	2	1	1	1	2	0	3	3	0	1	0	98	98	4.14	139	133	1.54	2.25	0.3	1.46104	86.3636	5.13333
0	39	2	1	2	2	2	1	3	2	0	1	0	81	54	3.86	138	160	0.33	1.78	0.515	5.39394	484.848	0.640777
0	63	2	1	0	1	2	1	3	2	0	1	0	98	98	9.34	129	257	1.88	7.19	0.23	3.82447	136.702	8.17391
1	43	2	1	1	2	1	1	1	3	0	1	0	95	95	7.72	129	238	1.57	5	0.614	3.18471	151.592	2.557
0	65	3	1	0	1	1	1	0	0	1	2	0	97	21	5.9	132	153	1.83	3.66	0.34	2	83.6066	5.38235
0	44	2	1	1	1	1	1	1	2	0	1	0	97	97	7.32	131	186	1.46	4.73	0.836	3.23973	127.397	1.74641
1	34	1	1	1	1	2	0	3	3	0	1	0	97	97	5.74	119	175	2.16	3.05	0.403	1.41204	81.0185	5.3598
0	47	2	1	0	2	1	1	1	2	0	1	0	92	92	7.66	142	242	1.61	5.6	0.357	3.47826	150.311	4.5098
1	45	2	1	1	1	2	0	0	0	0	3	0	97	97	5.61	156	271	2.37	2.67	0.394	1.12658	114.346	6.01523
1	48	2	1	2	1	1	1	1	2	0	1	0	85	85	6.74	132	211	2.29	3.87	0.46	1.68996	92.1397	4.97826
0	83	2	0	1	2	1	1	0	1	0	1	0	97	97	5.58	108	213	1.91	3.03	0.42	1.58639	111.518	4.54762
1	34		1		2	1	1	2	3	0	1	0	85	85	4.36	100	199	1.12	2.64	0.459	2.35714	177.679	2.44009
1	38	1	1	0	1	1	0	2	2	0	1	0	97	97	5.62	125	246	0.98	4.12	0.296	4.20408	251.02	3.31081
0	72	2	1	1	1	2	1	2	3	0	1	0	97	97	8.82	133	166	2.78	5.29	0.54	1.90288	59.7122	5.14815
0	47	2	0	0	1	1	1	2	3	0	1	0	84	84	5.96	123	174	1.58	3.62	0.535	2.29114	110.127	2.95327
0	40	1	1	1	1	1	0	0	1	0	1	0	97	97	6.01	112	199	1.4	4.05	0.49	2.89286	142.143	2.85714
1	29	2	1	3	3	2	1	2	3	0	1	0	97	97	7.86	124	247	2.09	4.87	0.63	2.33014	118.182	3.31746
1	42		1		1	1	1	2	3	1	2	0	97	97	12.5	124	224	2.83	8.03	1.44	2.83746	79.1519	1.96528
1	40	2	1	0	1	1	0	0	0	0	3	0	97	97	7.23	127	170	1.97	4.87	0.299	2.47208	86.2944	6.58863
1	47	1	1	0	3	1	0	1	2	0	1	0	97	97	6.93	135	217	2.43	4.02	0.362	1.65432	89.3004	6.71271
1	61		1	0	1	1	1	0	1	0	1	0	91	91	6.6	134	224	1.87	4.16	0.423	2.2246	119.786	4.4208
1	54		1	0	2	1	1	0	1	1	2	0	96	96	7.09	129	283	2.55	4	0.476	1.56863	110.98	5.35714
0	77	2	0	0	2	1	1	3	3	0	1	0	96	96	6.76	117	227	1.81	4.2	0.42	2.32044	125.414	4.30952
1	50	2	1	0	1	1	1	3	3	0	1	0	96	96	5.69	130	143	1.65	3.59	0.38	2.17576	86.6667	4.34211
1	72	3	1	0	2	1	1	1	0	0	1	0	96	96	5.45	134	119	2.19	2.77	0.423	1.26484	54.3379	5.1773
0	42	2	0	0	1	2	0	3	3	0	1	0	93	78	3.05	128	112	0.93	1.57	0.445	1.68817	120.43	2.08989
0	48	2	1	0	1	1	0	3	3	0	1	0	96	96	5.13	136	50	1.45	2.92	0.445	2.01379	34.4828	3.25843
1	44	3	1	0	1	1	0	0	0	0	3	0	96	96	5.5	106	236	1.5	3.5	0.5	2.33333	157.333	3
1	49	2	1	0	2	1	1	1	3	0	1	0	96	96	9.83	91	205	2.07	7.04	0.62	3.40097	99.0338	3.33871
1	43		1	0		1	1	0	1	0	1	0	96	96	5.27	113	194	1.71	2.61	0.6	1.52632	113.45	2.85
0	48	2	1	0	1	2	1	3	3	0	1	0	96	96	11.5	138	253	2.54	8.01	0.784	3.15354	99.6063	3.2398
1	43	2	1	0	2	1	0	3	3	0	1	0	96	96	8.47	128	183	2.67	4.82	0.745	1.80524	68.5393	3.58389
1	40	3	1	0	1	1	0	0	0	0	3	0	96	15	8.81	141	247	1.54	6.79	0.348	4.40909	160.39	4.42529
1	52		1		1	1	1	0	2	0	1	0	96	96	7.45	124	234	1.44	5.02	0.672	3.48611	162.5	2.14286
0	81	2	0	0	1	1	1	3	3	0	1	0	96	96	4.88	129	171	1.55	3.14	0.163	2.02581	110.323	9.5092
1	41	2	1	0	1	1	0	3	3	0	1	0	96	96	4.74	128	251	1.86	2.52	0.279	1.35484	134.946	6.66667
1	72	2	0	0	3	2	1	3	2	0	1	0	96	96	4.81	120	218	1.43	3	0.27	2.0979	152.448	5.2963
0	57	1	1	2	1	2	0	3	3	0	1	0	96	96	9.23	132	205	1.59	7.22	0.2	4.54088	128.931	7.95
1	41	2	1	1	1	1	1	3	3	0	1	0	95	95	5.54	123	176	1.6	2.42	0.43	1.5125	110	3.72093
1	46	3	1	0	2	2	1	2	3	1	2	0	95	95	6.05	130	281	1.56	3.09	0.39	1.98077	180.128	4
1	34	3	1	2	1	1	0	3	3	0	1	1	41	29	8.71	137	169	1.4	7.1	0.18	5.07143	120.714	7.77778
1	53	2	1	0	1	1	0	2	1	1	2	0	95	95	7.07	125	152	2.69	3.83	0.43	1.42379	56.5056	6.25581
1	53	2	1	0	1	1	0	3	3	0	1	0	95	95	6.68	130	276	2.61	3.53	0.4	1.35249	105.747	6.525
1	46	2	1	0	1	1	0	0	3	0	1	0	95	95	8.69	134	127	1.96	6.06	0.45	3.09184	64.7959	4.35556
1	44	2	1	0	2	1	0	2	3	0	1	0	95	95	7.24	146	251	1.9	4.6	0.41	2.42105	132.105	4.63415
0	46	2	1	0	1	1	0	0	0	1	2	0	95	95	4.2	115	247	1	2.8	0.4	2.8	247	2.5
1	53	2	1	0	1	1	0	0	1	0	1	0	95	95	8.33	131	282	2.28	5.5	0.35	2.41228	123.684	6.51429
0	56	2	1	0	1	1	1	3	3	0	1	0	95	95	5.82	129	311	1.47	4.05	0.23	2.7551	211.565	6.3913
1	59	3	1	2	2	2	1	0	1	0	1	0	95	95	7.94	132	258	1.49	5.47	0.76	3.67114	173.154	1.96053
1	48	1	1	0	1	1	0	1	1	1	2	0	95	95	4.8	116	218	1.7	2.63	0.34	1.54706	128.235	5
1	41	2	1	0	1	1	0	3	3	0	1	0	95	95	4.96	126	286	2.23	2.46	0.16	1.10314	128.251	13.9375
1	33	2	1	1	2	2	0	2	2	0	1	0	95	39	7.74	137	204	2.16	5.23	0.3	2.4213	94.4444	7.2
1	55	2	1	3	3	2	1	3	2	0	1	0	94	29	5.08	114	211	1.5	3.05	0.38	2.03333	140.667	3.94737
1	53		1		1	1	1	2	1	0	1	0	94	94	4.87	130	205	1.67	2.67	0.26	1.5988	122.754	6.42308
0	80	1	0	0	1	2	1	3	3	0	1	0	94	94	5.53	121	129	2.5	2.61	0.29	1.044	51.6	8.62069
1	64	2	1	0	2	1	1	3	1	0	1	0	94	94	4.72	121	136	1.61	2.42	0.45	1.50311	84.472	3.57778
1	65	2	1	0	1	1	0	3	2	0	1	0	94	94	6.19	134	315	2.08	3.58	0.35	1.72115	151.442	5.94286
1	51	2	1	0	1	2	1	2	3	0	1	0	94	94	6.55	122	220	1.68	4.52	0.31	2.69048	130.952	5.41936
1	39	2	0	0	1	1	0	3	3	0	1	0	94	94	4.93	128	171	0.79	3.34	0.47	4.22785	216.456	1.68085
1	42	2	1	0	1	1	1	2	2	1	2	0	89	89	7.68	126	186	1.12	5.6	0.41	5	166.071	2.73171
1	67	2	1	0	2	1	1	3	3	0	1	0	94	94	6.78	119	303	3.43	2.88	0.29	0.83965	88.3382	11.8276
0	45	3	1	0	1	1	0	2	3	1	2	0	94	94	5.63	115	282	1.26	3.5	0.75	2.77778	223.81	1.68
1	49	3	1	0	1	1	0	0	0	0	3	0	94	94	5.36	133	209	1.09	3.69	0.34	3.38532	191.743	3.20588
0	76		0		1	1	1	3	2	0	1	0	82	82	4.78	113	232	1.29	3.12	0.29	2.4186	179.845	4.44828
1	43	2	1	0	1	1	1	3	2	0	1	0	91	84	9.19	140	244	1.24	7.61	0.29	6.1371	196.774	4.27586
1	56	2	0	0	1	1	1	3	3	0	1	0	94	94	6.11	120	256	2.73	3.06	0.24	1.12088	93.7729	11.375
1	69		1	1		1	1	2	2	0	1	0	93	64	6.36	153	189	2.02	3.32	0.5	1.64356	93.5644	4.04
1	44	2	1	0	1	1	0	1	2	1	2	0	93	93	4.38	134	225	0.89	3.19	0.23	3.58427	252.809	3.86957
1	48	2	1	0	2	1	1	3	3	0	1	0	80	80	7.68	131	292	1.9	5.21	0.41	2.74211	153.684	4.63415
1	44	3	1	0	2	1	1	0	0	0	3	0	93	93	5.93	129	199	2.18	3.24	0.36	1.48624	91.2844	6.05556
1	47	2	1	1	1	1	1	1	2	0	1	0	90	90	3.21	92	217	1.16	1.74	0.21	1.5	187.069	5.52381
	45		1				1	1	1	0	1	0	93	93	11.3	136	269	3.2	7	1.1	2.1875	84.0625	2.90909
1	43	1	1	1	2	1	0	3	3	0	1	0	93	93	4.63	95	327	1.11	2.77	0.64	2.4955	294.595	1.73438
1	41	2	1	2	1	1	1	0	3	0	1	0	93	93	6.16	143	203	1.5	4.17	0.36	2.78	135.333	4.16667
1	45	2	1	0	2	1	1	0	3	0	1	0	93	93	8.35	128	207	2.46	5.09	0.53	2.06911	84.1463	4.64151
1	42	2	1	0	2	2	1	3	1	0	1	0	93	93	4.4	127	230	1.9	2	0.5	1.05263	121.053	3.8
1	43	2	1	0	1	1	0	1	1	0	1	0	93	93	5.53	122	312	1.95	3.11	0.29	1.59487	160	6.72414
0	35	2	1	0	1	1	0	0	2	0	1	0	93	93	7.77	126	192	2.34	4.74	0.43	2.02564	82.0513	5.44186
1	46	3	1	0	2	1	0	0	0	1	2	0	93	93	7.58	144	240	2.58	4.41	0.29	1.7093	93.0233	8.89655
0	53		0	2	3	2	1	0	1	1	2	0	93	93	5.11	109	217	2.25	2.22	0.51	0.986667	96.4444	4.41176
0	52	2	1	1	1	2	0	3	1	0	1	0	93	93	7.11	148	269	2.13	4.38	0.41	2.05634	126.291	5.19512
1	46	1	1	0	1	1	0	3	3	0	1	0	93	93	4.4	118	234	1.27	2.64	0.3	2.07874	184.252	4.23333
0	44		1		2	1	1	0	0	1	2	0	92	92	9.46	153	239	1.87	6.86	0.63	3.66845	127.807	2.96825
0	62	2	1	0	1	1	0	1	1	0	1	0	92	92	7.29	132	221	1.08	5.52	0.54	5.11111	204.63	2
0	55	2	1	0	1	2	1	3	2	0	1	0	92	92	9.6	116	212	1.94	6.54	0.95	3.37113	109.278	2.0421
1	47	2	1	1	1	2	1	2	3	0	1	0	86	86	4.7	101	181	1.51	2.71	0.39	1.7947	119.868	3.8718
0	73	2	1	1	1	1	1	3	3	0	1	0	92	92	6.49	138	77	2.9	2.66	0.45	0.917241	26.5517	6.44444
1	39	3	1	1	1	2	1	0	0	1	2	0	92	92	7.28	132	227	1.78	5.11	0.36	2.87079	127.528	4.94444
0	51	3	1	3	3	2	1	0	3	0	1	0	92	92	6	142	286	1.9	3.37	0.47	1.77368	150.526	4.04255
1	35	2	1	0	1	1	0	2	3	0	1	0	92	92	6.75	135	173	2.02	3.89	0.66	1.92574	85.6436	3.06061
0	26	2	1	0	2	2	1	3	3	0	1	0	92	92	5.74	149	204	1.64	3.36	0.68	2.04878	124.39	2.41176
0	38	2	1	1	2	2	1	3	3	0	1	0	92	92	5.39	117	223	1.74	3.23	0.36	1.85632	128.161	4.83333
0	48	3	1	1	1	2	0	3	3	0	1	0	92	92	7.74	126	202	1.87	5.14	0.5	2.74866	108.021	3.74
1	65	2	1	1	1	2	1	2	2	0	1	0	91	91	9.21	146	221	3.16	5.37	0.45	1.69937	69.9367	7.02222
0	53	3	1	0	1	1	0	0	3	0	1	0	91	91	11	125	287	2.52	7.7	0.56	3.05556	113.889	4.5
0	43	3	1	0	1	1	0	0	1	0	1	0	91	91	3.74	116	193	1.29	1.84	0.36	1.42636	149.612	3.58333
0	46	3	0	1	2	2	0	0	0	1	2	0	91	15	7.36	130	237	2.31	4.4	0.45	1.90476	102.597	5.13333
1	54	2	1	1	1	2	0	3	3	0	1	0	91	91	5	114	283	2.12	2.46	0.23	1.16038	133.491	9.21739
1	38	2	1	0	1	1	1	3	3	0	1	0	91	91	3.98	138	183	1.43	1.9	0.54	1.32867	127.972	2.64815
0	41	2	1	1	2	2	1	3	3	0	1	0	91	91	7.84	126	160	1.67	5.78	0.2	3.46108	95.8084	8.35
0	55	2	1	1	1	2	1	2	2	1	2	0	91	91	5.06	129	206	1.75	2.81	0.37	1.60571	117.714	4.72973
0	31	2	1	0	1	1	0	2	3	1	2	0	91	91	5.94	135	262	1.47	3.88	0.4	2.63946	178.231	3.675
0	43	3	1	0	1	1	0	9	9	1	2	0	91	91	4.2	112	187	1.58	2.17	0.33	1.37342	118.354	4.78788
1	37		1		1	1	1	3	3	0	1	0	91	91	6.27	112	224	2.57	2.77	0.53	1.07782	87.1595	4.84906
1	55	3	1	1	1	2	0	0	2	0	1	0	91	91	5.77	126	214	1.36	3.79	0.44	2.78676	157.353	3.09091
0	39	2	0	0	1	1	1	1	2	1	2	0	90	90	6.68	113	193	1.88	4.16	0.55	2.21277	102.66	3.41818
1	48	2	1	2	2	2	1	3	3	0	1	0	90	90	6.64	115	260	2.14	3.87	0.44	1.80841	121.495	4.86364
1	74	2	1	0	1	1	1	1	2	0	1	0	85	85	3.11	126	188	1.3	1.49	0.22	1.14615	144.615	5.90909
1	68	2	1	0	1	2	1	3	3	0	1	0	90	90	6.06	131	253	2.02	3.38	0.51	1.67327	125.248	3.96078
1	38	2	1	0	1	2	1	1	3	0	1	0	90	90	5	131	171	1.83	2.77	0.33	1.51366	93.4426	5.54545
0	33	3	1	2	3	2	1	2	2	1	2	0	90	90	9.42	113	247	2.16	6.39	0.52	2.95833	114.352	4.15385
0	53		1	0	2	1	1	0	2	1	2	0	90	90	5.86	124	245	2.01	3.33	0.37	1.65672	121.891	5.43243
1	50	3	1	1	1	2	1	2	2	1	2	0	90	90	5.88	115	255	2.38	2.92	0.43	1.22689	107.143	5.53488
0	39		1	0		1	1	1	2	0	1	0	84	84	3.5	132	182	1.24	1.91	0.17	1.54032	146.774	7.29412
0	43	1	1	0	1	1	0	3	3	0	1	0	90	90	4.48	112	263	0.63	3.59	0.21	5.69841	417.46	3
0	54	2	1	1	1	1	0	3	3	0	1	0	90	90	6.43	103	237	1.73	4.22	0.37	2.43931	136.994	4.67568
1	41	2	1	0	2	2	1	2	3	0	1	0	84	84	7.16	124	230	1.33	5.04	0.61	3.78947	172.932	2.18033
1	31		1	0	1	2	1	0	2	1	2	0	90	49	4.94	122	153	1.66	2.44	0.55	1.46988	92.1687	3.01818
1	35	3	1	0	1	1	0	1	3	1	2	0	90	90	6.31	120	240	1.52	4.34	0.39	2.85526	157.895	3.89744
1	41	2	1	1	1	2	1	3	3	1	2	0	90	90	6.38	138	173	1.8	3.98	0.42	2.21111	96.1111	4.28571
0	60	2	1	1	1	1	0	1	2	0	1	0	90	90	7.9	127	206	2.85	4.39	0.47	1.54035	72.2807	6.06383
1	56	2	1	2	2	2	1	3	3	0	1	0	73	73	8.54	128	226	2.35	5.53	0.48	2.35319	96.1702	4.89583
1	60	2	1	0	1	2	1	3	3	0	1	0	90	11	7.2	125	305	2.84	3.34	0.76	1.17606	107.394	3.73684
1	36	3	1	3	2	1	1	3	3	1	2	0	90	6	8.06	143	225	1.81	5.78	0.43	3.19337	124.309	4.2093
1	47	2	1	2	2	2	0	3	3	0	1	0	90	90	8.89	140	204	2.74	5.18	0.52	1.89051	74.4526	5.26923
1	26	3	1	2	1	2	0	3	2	1	2	0	90	90	5.34	113	309	2.2	2.46	0.56	1.11818	140.455	3.92857
1	48	2	1		1	2	1	3	3	0	1	0	89	89	7.15	134	275	1.03	5.85	0.24	5.67961	266.99	4.29167
0	38	1	1	0	1	1	0	3	3	0	1	0	89	89	9.26	124	213	2.11	6.46	0.65	3.06161	100.948	3.24615
1	42	2	1	0	1	1	1	3	3	0	1	0	89	89	7.63	144	217	1.68	5.29	0.56	3.14881	129.167	3
0	86	2	1	1	1	2	1	3	3	0	1	0	89	89	8.73	122	258	2.5	5.03	0.35	2.012	103.2	7.14286
1	43	2	1	0	2	1	0	3	3	0	1	0	89	89	7.73	148	238	2.29	4.79	0.51	2.0917	103.93	4.4902
1	39	2	1	1	1	2	0	3	3	0	1	0	89	89	6.02	122	230	1.79	3.27	0.36	1.82682	128.492	4.97222
1	37	2	0	0	1	2	1	3	3	0	1	0	89	89	8.33	126	319	2.6	5	0.58	1.92308	122.692	4.48276
1	48	3	1	1	2	2	1	1	1	0	1	0	89	89	8.25	124	285	2.44	4.91	0.58	2.01229	116.803	4.2069
1	49	2	1	1	2	2	1	3	3	0	1	0	89	89	10.03	145	210	1.81	7.36	0.73	4.0663	116.022	2.47945
1	46	2	1	0	1	1	0	3	3	0	1	0	89	89	4.28	148	197	1.48	2.36	0.39	1.59459	133.108	3.79487
1	32	2	1	0	1	2	1	3	3	0	1	0	89	89	5.15	133	239	1.6	2.97	0.44	1.85625	149.375	3.63636
0	76	2	0	0	1	1	1	3	3	0	1	0	89	89	10.13	146	282	1.64	7.78	0.62	4.7439	171.951	2.64516
1	46	2	1	0	1	2	0	3	3	0	1	0	89	89	8.11	139	201	2.17	5.25	0.51	2.41935	92.6267	4.2549
1	25	3	1	0	1	1	0	3	1	0	1	0	89	21	6.09	144	294	1.62	3.69	0.34	2.27778	181.481	4.76471
0	43	2	1	0	1	1	0	3	3	0	1	0	89	89	6.31	133	287	2.12	3.28	0.57	1.54717	135.377	3.7193
0	43	3	1	3	2	2	0	3	3	0	1	0	89	89	6.73	134	220	2.03	4.14	0.42	2.03941	108.374	4.83333
0	44	3	1	1	2	2	0	1	2	0	1	0	88	88	8.89	141	254	1.71	6.38	0.69	3.73099	148.538	2.47826
1	45	2	1	1	2	2	0	3	3	0	1	0	88	88	7.53	145	355	3.01	3.85	0.54	1.27907	117.94	5.57407
1	68	3	0	1	2	2	1	3	2	0	1	0	88	88	5.08	133	177	1.86	2.46	0.52	1.32258	95.1613	3.57692
1	50	2	1	0	1	2	1	3	3	0	1	0	88	88	6.23	136	282	1.77	3.81	0.43	2.15254	159.322	4.11628
1	53	3	1	1	1	2	1	0	0	0	3	0	88	88	9.37	127	289	3.4	5.24	0.66	1.54118	85	5.15151
1	39	2	1	0	2	1	1	3	3	0	1	1	88	3	6.93	152	301	2.21	3.28	0.65	1.48416	136.199	3.4
1	41		1	0	2	2	1	3	2	0	1	0	88	88	5.62	129	187	1.47	3.48	0.5	2.36735	127.211	2.94
1	39	2	1	0	1	1	0	3	3	0	1	0	88	88	5.01	84	381	1.05	3.08	0.8	2.93333	362.857	1.3125
1	48	2	1	0	1	1	0	3	3	0	1	0	88	88	6.8	128	308	1.51	4.64	0.41	3.07285	203.974	3.68293
1	46	2	0	1	1	2	0	3	3	0	1	0	88	88	5.56	135	212	1.71	3.37	0.35	1.97076	123.977	4.88571
0	34	2	1	3	2	2	1	3	3	0	1	0	88	88	8.84	137	246	1	7.11	0.66	7.11	246	1.51515
1	51	3	1	0	1	1	1	0	0	1	2	0	88	88	6.55	106	312	2.3	3.44	0.45	1.49565	135.652	5.11111
1	35	3	1	1	1	2	0	0	0	0	3	0	88	88	8.69	133	171	1.65	6.29	0.52	3.81212	103.636	3.17308
1	50	2	1	1	1	2	0	3	3	0	1	0	88	88	5.37	119	267	1.04	3.67	0.51	3.52885	256.731	2.03922
0	46	2	1	1	2	1	0	3	3	0	1	0	88	88	6.29	120	189	1.95	2.53	0.66	1.29744	96.9231	2.95454
1	58	1	1	0	1	2	1	0	0	0	3	0	88	22	7.26	100	234	2.24	4.17	0.52	1.86161	104.464	4.30769
0	52	3	1	1	1	1	0	0	1	0	1	0	87	87	7.82	136	252	2.11	5.07	0.4	2.40284	119.431	5.275
1	50	2	1	0	2	2	1	3	3	0	1	0	87	87	8.56	141	246	1.92	6.19	0.38	3.22396	128.125	5.05263
1	50	3	1	1	1	2	1	1	1	0	1	0	87	87	6.76	138	257	2.65	3.61	0.33	1.36226	96.9811	8.0303
1	61	3	1	2	2	2	1	3	2	0	1	0	87	87	7.76	136	282	2.48	4.86	0.3	1.95968	113.71	8.26667
1	52	3	1	0	1	1	0	0	0	0	3	0	43	43	4.65	132	106	1.23	3.11	0.23	2.52846	86.1789	5.34783
1	60	2	1	1	1	2	1	0	0	0	3	0	87	87	6.2	132	296	0.95	4.85	0.28	5.10526	311.579	3.39286
1	38	3	1	2	2	2	1	3	3	0	1	0	87	87	6.79	132	233	2.16	4.06	0.42	1.87963	107.87	5.14286
1	57	3	0	1	2	2	1	2	0	1	2	0	87	53	10.49	137	339	2.84	7.02	0.47	2.47183	119.366	6.04255
0	52	1	1	0	1	1	0	1	1	1	2	0	87	87	5.21	130	224	1.19	3.53	0.35	2.96639	188.235	3.4
1	46	2	1	2	1	2	1	3	3	0	1	0	87	87	4.14	124	210	1.62	1.93	0.42	1.19136	129.63	3.85714
0	51	2	1	0	1	1	0	3	3	1	2	0	87	87	5.64	84	357	1.73	3.43	0.38	1.98266	206.358	4.55263
1	48	3	1	2	3	2	1	3	2	1	2	0	86	86	6.58	146	251	1.17	5.14	0.25	4.39316	214.53	4.68
1	55	2	1	2	1	2	1	3	2	0	1	0	86	86	5.87	130	177	2.56	2.87	0.35	1.12109	69.1406	7.31429
0	54	2	1	3	3	1	1	1	1	0	1	0	83	83	6.07	132	293	1.89	3.67	0.41	1.9418	155.026	4.60976
0	63	2	1	0	1	1	0	3	3	0	1	0	86	86	4.51	126	226	1.56	2.62	0.21	1.67949	144.872	7.42857
1	48	3	1	0	2	1	0	1	1	0	1	0	86	86	4.55	77	365	1.54	2.69	0.17	1.74675	237.013	9.05882
0	75	2	0	0	2	1	1	3	3	0	1	0	86	86	5.76	128	209	1.95	3.21	0.5	1.64615	107.179	3.9
1	35	3	1	0	2	2	1	3	3	1	2	0	86	86	5.25	124	246	2.3	2.44	0.38	1.06087	106.957	6.05263
0	50	2	1	0	1	1	0	3	3	0	1	0	86	86	4.5	134	296	1.5	2.61	0.26	1.74	197.333	5.76923
0	75	3	1	1	2	2	0	3	0	1	2	1	53	53	5.46	137	198	1.57	3.21	0.4	2.04459	126.115	3.925
1	44	2	1	1	1	2	1	3	3	0	1	0	86	86	5.76	58	526	1.45	3.71	0.54	2.55862	362.759	2.68519
1	52		1	2		2	1	3	3	0	1	0	86	86	6.34	108	254	1.26	4.81	0.22	3.81746	201.587	5.72727
1	40	3	1	0		1	0	2	1	0	1	0	86	86	9.05	140	271	1.48	7.06	0.41	4.77027	183.108	3.60976
1	35		1		1	2	1	3	3	0	1	0	86	86	4.14	141	230	1.39	2.23	0.41	1.60432	165.468	3.39024
1	57		1		1	1	1	3	3	0	1	0	85	85	6.46	135	283	2.33	3.46	0.45	1.48498	121.459	5.17778
1	57	3	1	1	1	2	0	3	2	1	2	0	85	85	7.57	126	269	1.7	5.17	0.34	3.04118	158.235	5
0	53	1	1	0	1	1	0	3	3	0	1	0	85	85	5.55	133	270	1.14	4.07	0.29	3.57017	236.842	3.93103
1	45	2	1	0	1		1	3	3	0	1	0	85	85	6.07	119	246	1.88	3.61	0.37	1.92021	130.851	5.08108
0	87	2	0	1	1	2	1	3	3	0	1	0	85	85	4.74	121	265	1.88	2.19	0.54	1.16489	140.957	3.48148
1	35	3	1	0	2	2	0	3	3	1	2	0	85	85	5.96	120	146	1.35	4.12	0.37	3.05185	108.148	3.64865
0	32	2	1	2	2	2	1	3	3	0	1	0	85	85	5.72	129	189	2.2	3.07	0.27	1.39545	85.9091	8.14815
1	38	1	1	0	1	1	0	3	3	0	1	0	85	85	8.65	122	186	1.38	6.58	0.49	4.76812	134.783	2.81633
1	51	3	1	0	2	1	1	0	0	0	3	0	85	85	5.47	119	246	2.37	3.58	0.38	1.51055	103.797	6.23684
0	49		1		2	1	1	1	1	0	1	0	74	74	5.94	139	246	2.17	3.29	0.25	1.51613	113.364	8.68
1	44		1	2		2	1	3	3	0	1	0	85	85	5.42	119	315	2	2.98	0.38	1.49	157.5	5.26316
1	53	3	1	0	2	1	0	1	1	0	3	0	85	85	5.55	142	240	1.54	3.5	0.31	2.27273	155.844	4.96774
1	60	1	1	0	1	1	0	3	3	0	1	0	85	85	6.81	122	137	2.4	3.93	0.36	1.6375	57.0833	6.66667
1	45	2	1	1	1	1	1	1	1	1	2	0	85	85	8.91	147	323	2.03	6.51	0.31	3.2069	159.113	6.54839
1	54	2	1	1	1	2	0	3	2	0	1	0	85	85	5.78	130	248	1.76	3.62	0.38	2.05682	140.909	4.63158
1	54	2	1	1	1	2	1	3	3	0	1	0	85	85	7.76	128	227	2.98	4.24	0.45	1.42282	76.1745	6.62222
1	56	2	1	0	1	1	1	3	3	0	1	0	85	85	9.76	123	236	4.28	4.88	0.5	1.14019	55.1402	8.56
1	61	2	1	0	1	1	1	3	3	0	1	0	85	85	6.42	124	168	2.24	2.98	0.3	1.33036	75	7.46667
1	70	2	0	0	1	1	0	3	2	0	1	0	85	85	8.24	122	351	2.87	4.58	0.65	1.59582	122.3	4.41538
1	34	1	1	0	1	1	0	3	3	0	1	0	85	85	6.32	125	214	0.86	5.23	0.22	6.08139	248.837	3.90909
1	58		1	1		2	1	0	0	0	3	0	85	85	6.58	124	196	2.11	3.72	0.37	1.76303	92.891	5.7027
1	41	2	1	0	1	1	1	3	3	0	1	0	73	73	6.14	125	215	2	3.6	0.29	1.8	107.5	6.89655
1	38	2	1	1	1	2	0	3	3	0	1	0	84	84	8.95	135	339	2.49	5.84	0.48	2.34538	136.145	5.1875
1	46	3	1	1	3	2	1	1	0	0	1	0	84	84	7.76	124	200	2.13	4.95	0.47	2.32394	93.8967	4.53191
1	24	2	1	1	3	1	1	0	0	0	3	0	84	84	4.56	138	276	1.79	2.55	0.17	1.42458	154.19	10.5294
1	46	3	1	1	1	2	1	2	2	0	1	0	84	84	5.81	124	193	2.14	2.98	0.54	1.39252	90.1869	3.96296
1	49	2	1	1	1	2	1	3	3	0	1	0	72	72	5.35	137	233	1.9	3.07	0.2	1.61579	122.632	9.5
1	51	3	1	2	1	2	1	0	0	1	2	0	67	67	5.27	131	231	1.41	3.47	0.34	2.46099	163.83	4.14706
1	56	2	1	0	1	1	0	1	1	0	1	0	84	84	3.33	105	240	1.26	1.91	0.09	1.51587	190.476	14
1	43	3	1	0	1	1	0	0	0	0	3	0	84	84	8.42	120	248	0.71	7.48	0.2	10.5352	349.296	3.55
1	42		1	1		2	1	2	3	0	1	0	72	72	5.71	119	201	1.16	4.09	0.33	3.52586	173.276	3.51515
1	53	2	1	1	1	2	1	3	1	0	1	0	78	78	4.2	130	227	1	3.1	0.1	3.1	227	10
0	75	2	0	0	2	1	1	3	3	0	1	0	71	71	7.41	101	161	1.27	5.04	0.74	3.9685	126.772	1.71622
1	36	2	1	2	1	1	1	3	3	0	1	0	84	84	7.6	140	262	1.41	5.31	0.79	3.76596	185.816	1.78481
1	39	2	1	1	2	2	0	3	3	0	1	0	84	84	7.29	120	287	1.86	4.87	0.47	2.61828	154.301	3.95745
1	41	3	1	0	1	1	0	0	0	0	3	0	83	83	7.47	133	319	3.21	3.79	0.38	1.18068	99.3769	8.44737
1	39	2	1	0	2	1	0	2	1	0	1	0	83	83	5.89	117	233	1.22	4.36	0.25	3.57377	190.984	4.88
1	46	2	1	1	1	2	0	3	3	0	1	0	83	83	5.93	128	175	2.14	3.51	0.22	1.64019	81.7757	9.72727
1	49	3	1	0	1	1	0	3	3	0	1	0	83	83	6.02	122	167	1.08	4.25	0.39	3.93519	154.63	2.76923
1	49	2	1	2	2	2	1	3	3	0	1	0	81	81	4.98	123	155	1.49	3.05	0.35	2.04698	104.027	4.25714
1	38	3	1	3	3	2	1	1	1	0	1	0	83	18	6.74	110	190	1.84	4.43	0.4	2.40761	103.261	4.6
1	42	3	1	1	2	2	0	3	3	1	2	0	83	83	9.7	141	273	3.93	5.39	0.26	1.3715	69.4656	15.1154
1	51	2	1	1	1	2	1	3	3	0	1	0	83	74	9.13	133	279	1.48	7.24	0.32	4.89189	188.514	4.625
1	45	2	1	0	1	1	0	3	2	0	1	0	83	83	5.57	130	191	1.99	2.81	0.7	1.41206	95.9799	2.84286
1	32	3	1	0		1	0	0	0	0	3	0	83	21	6.65	131	273	0.9	5.7	0.04	6.33333	303.333	22.5
1	48	2	1	3		2	1	3	3	0	1	0	83	83	6.33	113	165	1.95	3.85	0.47	1.97436	84.6154	4.14894
0	55	2	1	1	3	2	1	3	1	0	1	0	83	83	7.08	120	314	2.14	4.47	0.33	2.08879	146.729	6.48485
1	54	2	1	1	1	2	1	3	3	0	1	0	83	83	9.65	126	341	2.76	5.83	0.49	2.11232	123.551	5.63265
0	41	2	1	0	1		1	3	3	0	1	0	83	83	7.17	107	324	1.83	4.63	0.44	2.53005	177.049	4.15909
1	53	2	1	3	1	2	1	3	2	0	1	0	83	30	5.2	113	221	2.11	2.57	0.4	1.21801	104.739	5.275
1	52	2	1	0	1	1	1	3	3	0	1	0	77	77	4.6	118	263	1	3.09	0.22	3.09	263	4.54545
1	39	3	1	1	1	2	1	3	3	0	1	0	83	83	6.62	105	194	2.29	3.62	0.39	1.58079	84.7162	5.87179
1	39	2	1	1	1	2	0	3	3	0	1	0	83	28	5.56	125	193	1.49	3.64	0.35	2.44295	129.53	4.25714
1	27	2	1	0	2	1	1	0	1	0	1	0	83	83	5.12	124	218	1.86	2.72	0.39	1.46237	117.204	4.76923
1	47		1		1	2	1	1	0	0	1	0	80	80	7.75	132	260	2.4	4.32	0.79	1.8	108.333	3.03797
1	51	3	1	1	2	2	1	0	0	0	3	0	83	83	7.66	117	287	2.24	4.89	0.3	2.18304	128.125	7.46667
1	49	3	1	0	1	2	1	1	1	1	2	1	69	11	4.71	135	226	1.98	2.43	0.18	1.22727	114.141	11
0	82	2	0	0	1	1	1	3	3	0	1	0	83	83	5.76	138	205	2.16	3.31	0.24	1.53241	94.9074	9
1	55	3	1	1	2	2	1	3	3	0	1	0	83	83	5.26	128	136	1.67	3.18	0.33	1.90419	81.4371	5.06061
1	41		1		2	1	1	1	1	0	1	0	82	82	5.78	116	157	1.54	3.82	0.33	2.48052	101.948	4.66667
1	51		1	0		2	1	0	0	0	3	0	82	82	3.68	81	251	0.99	2.14	0.24	2.16162	253.535	4.125
1	60		1	1		2	1	0	0	0	3	0	82	82	5.24	116	194	1.82	2.72	0.29	1.4945	106.593	6.27586
1	65	2	1	0	1	1	0	3	3	0	1	0	82	82	6.15	150	218	1.61	4.22	0.25	2.62112	135.404	6.44
1	65	2	1	1	1	2	1	3	3	0	1	0	82	82	10.45	133	238	5.59	3.79	0.81	0.677996	42.576	6.90123
1	50		1		2	1	1	3	1	0	1	1	29	29	5.76	116	262	2.14	3.04	0.46	1.42056	122.43	4.65217
1	46	2	1	2	2	2	1	3	3	0	1	0	82	82	6.05	123	163	2	3.57	0.36	1.785	81.5	5.55556
1	41	3	1	0	1	1	0	0	0	0	3	0	82	82	4.19	128	159	1.48	2.01	0.54	1.35811	107.432	2.74074
1	73	2	0	1	1	1	1	3	2	0	1	0	82	67	5.82	136	207	2.18	3.16	0.31	1.44954	94.9541	7.03226
1	44	3	1	0	1	1	0	0	0	0	3	0	82	82	10.1	132	174	3.05	6.27	0.54	2.05574	57.0492	5.64815
1	39	2	1	1	1	2	1	0	0	0	3	0	82	82	8.16	92	227	1.58	5.75	0.72	3.63924	143.671	2.19444
1	41	2	0	1	1	1	1	3	3	0	1	0	82	82	4.3	112	230	1.58	1.89	0.48	1.1962	145.57	3.29167
1	70	2	0	0	2	2	1	3	2	1	2	0	71	71	8.78	140	228	3.24	4.98	0.47	1.53704	70.3704	6.89362
1	63	3	1	0	1	1	0	0	0	0	3	1	45	27	5.65	128	181	1.5	3.77	0.32	2.51333	120.667	4.6875
1	56	3	0	0	1	1	0	1	0	0	1	0	82	10	4.42	122	205	2.37	1.69	0.24	0.71308	86.4979	9.875
1	33	2	1	0	1	1	1	1	1	0	1	0	82	82	5.43	128	266	1.84	3.22	0.3	1.75	144.565	6.13333
1	43	2	1	2	2	2	0	3	3	0	1	0	82	82	7.92	93	261	1.83	5.18	0.49	2.8306	142.623	3.73469
1	44	2	1	0	2	1	0	3	3	0	1	0	81	81	11.46	116	232	1.93	8.83	0.46	4.57513	120.207	4.19565
1	54		1		1	2	1	3	3	0	1	0	79	79	6.15	129	204	1.33	4.6	0.2	3.45865	153.383	6.65
1	37	3	1	0	1	1	0	0	0	0	3	0	81	81	8.07	116	197	1.84	5.45	0.65	2.96196	107.065	2.83077
1	50	3	1	0	1	1	0	0	0	1	2	0	81	81	7.12	134	314	2.11	4.35	0.5	2.06161	148.815	4.22
0	59	3	1	0	1	2	1	0	0	1	2	0	81	81	7.31	125	279	2.3	4.39	0.49	1.9087	121.304	4.69388
1	38		1	2	1	2	1	1	2	1	2	0	81	81	7.49	132	158	2.52	4.26	0.47	1.69048	62.6984	5.3617
1	61	3	1	0	2	1	0	3	3	1	2	0	81	81	4.36	116	177	1.81	2.04	0.4	1.12707	97.7901	4.525
1	51	2	0	0	1	1	0	3	3	0	1	0	81	81	8.68	134	322	1.93	5.72	0.93	2.96373	166.839	2.07527
1	54	2	1	2	2	1	1	3	3	0	1	0	81	81	5.23	124	283	2.2	2.69	0.27	1.22273	128.636	8.14815
0	76	2	0	1	3	1	1	3	3	0	1	0	81	81	8.42	149	269	2.98	4.6	0.6	1.54362	90.2685	4.96667
1	64	3	1	3	2	2	1	2	1	1	2	0	70	70	5.85	121	198	2.05	2.92	0.57	1.42439	96.5854	3.59649
1	52	2	1	0	2	1	1	3	3	1	2	0	73	73	7.34	137	304	2.2	4.52	0.59	2.05455	138.182	3.72881
1	53	3	1	0	1	1	1	0	0	0	3	0	81	81	8.37	104	364	0.6	7.72	0.05	12.8667	606.667	12
1	47	2	1	2	1	2	0	3	3	0	1	0	81	81	4.87	130	269	0.86	3.96	0.04	4.60465	312.791	21.5
1	37	3	1	1	2	1	1	1	1	1	2	0	81	81	6.96	132	219	2.09	3.97	0.87	1.89952	104.785	2.4023
1	52	2	1	1	1	2	1	3	0	0	1	0	81	81	7.22	125	235	2.79	3.73	0.55	1.33692	84.2294	5.07273
0	70	2	0	0	1	2	1	3	0	0	1	0	81	44	7.6	121	303	2	4.66	0.51	2.33	151.5	3.92157
1	64		1		2		1	3	1	1	2	1	4	4	3.43	122	194	1.42	1.7	0.2	1.19718	136.62	7.1
1	45	3	1	0	1	1	0	0	0	0	3	0	81	81	4.99	125	230	1.68	2.88	0.34	1.71429	136.905	4.94118
1	39	3	0	0	1	2	1	0	0	0	3	0	81	81	9.35	130	320	3.23	6.35	0.5	1.96594	99.0712	6.46
0	52	3	1	1	1	2	1	3	3	0	1	0	80	15	6.25	137	243	1.36	4.29	0.49	3.15441	178.676	2.77551
1	56		1	0	2	2	1	3	3	1	2	0	80	44	8.66	117	275	2.27	5.56	0.59	2.44934	121.145	3.84746
1	51	3	1	0	1	1	0	1	1	1	2	0	80	80	4.81	119	259	2.24	1.97	0.55	0.879464	115.625	4.07273
0	77	3	0	0	1	1	0	1	1	1	2	0	80	80	7.77	114	237	2.13	4.74	0.63	2.22535	111.268	3.38095
1	52	2	1	0	1	2	1	3	1	0	1	0	78	78	6.52	134	289	2.63	3.15	0.48	1.19772	109.886	5.47917
1	51	2	1	0	1	1	0	2	2	1	2	0	80	58	6.24	123	245	2.4	2.84	0.49	1.18333	102.083	4.89796
1	69	2	1	0	1	1	0	3	3	0	1	0	80	80	6.37	129	230	2.63	3.69	0.41	1.40304	87.4525	6.41463
1	36	2	0	0	1	1	0	2	1	1	2	0	80	80	5.09	85	212	1.75	2.81	0.34	1.60571	121.143	5.14706
1	37	2	1	1	1	2	1	3	2	0	1	0	80	80	6.94	122	191	2.13	4.03	0.71	1.89202	89.6714	3
1	71	2	0	1	1	2	1	3	3	0	1	0	71	71	5.93	141	199	1.93	3.54	0.34	1.8342	103.109	5.67647
1	49	3	1	2	3	2	0	1	1	0	1	0	79	79	4.71	132	198	1.75	1.94	0.47	1.10857	113.143	3.7234
1	55	1	1	3	2	2	1	3	3	0	1	1	79	28	7.17	128	283	2.74	4.05	0.29	1.4781	103.285	9.44828
1	58	3	1	0	1	1	0	0	0	1	2	0	79	79	7.23	136	154	3.48	3.14	0.5	0.902299	44.2529	6.96
1	52	2	1	0	1		1	2	3	0	1	0	79	79	5.21	78	361	1.92	2.74	0.3	1.42708	188.021	6.4
1	27	2	1	0	2	2	0	3	3	1	2	0	79	79	4.4	84	283	1.41	2.23	0.6	1.58156	200.709	2.35
1	54	2	0	1	1	2	0	3	1	0	1	0	79	79	3.86	115	162	0.76	2.45	0.38	3.22368	213.158	2
1	40	3	1	1	1	1	0	0	0	0	3	0	79	9	4.86	133	222	1.45	2.94	0.37	2.02759	153.103	3.91892
1	35		1	2		2	1	3	1	1	2	0	79	79	7.56	133	348	2.01	4.84	0.49	2.40796	173.134	4.10204
1	51	2	1	2	1	1	1	3	3	0	1	0	70	70	5.95	124	220	1.7	3.73	0.39	2.19412	129.412	4.35897
1	44	2	1	0	1	1	0	3	3	0	1	0	79	79	5.33	123	129	2.54	1.68	0.3	0.661417	50.7874	8.46667
1	35	3	1	3	1	2	0	0	0	0	3	1	79	25	7.8	129	191	1.92	5.15	0.51	2.68229	99.4792	3.76471
1	61	3	1	2	1	2	1	1	1	0	1	0	78	78	5.5	117	184	2.4	2.42	0.47	1.00833	76.6667	5.10638
1	74	2	0	0	1		1	3	3	0	1	0	78	78	7.63	141	274	1.91	5.19	0.34	2.71728	143.455	5.61765
1	35	3	1	0		1	0	3	3	0	1	0	78	8	5.71	121	156	1.67	3.54	0.42	2.11976	93.4132	3.97619
1	45	2	1	0	2	1	0	3	3	0	1	0	78	78	5.59	130	410	1.59	3.19	0.46	2.00629	257.862	3.45652
1	65	2	0	0	2	2	1	3	3	0	1	0	78	78	6.26	142	201	2.7	3.01	0.22	1.11481	74.4444	12.2727
1	56		0		1	1	1	1	1	1	2	0	76	76	9.58	113	264	2.14	6.56	0.72	3.06542	123.364	2.97222
1	53	2	1	1	2	2	1	3	3	0	1	0	78	78	7	118	262	2.09	4.34	0.45	2.07655	125.359	4.64444
1	50	3	1	1	1	2	0	2	0	1	2	0	78	78	4.39	100	252	1.1	2.85	0.34	2.59091	229.091	3.23529
1	52	3	1	1	2	2	1	3	2	0	1	0	78	78	11.05	155	278	4.93	5	0.77	1.0142	56.3895	6.4026
1	49	2	1	1	1	2	1	2	1	1	2	0	76	76	5.44	125	237	1.31	3.66	0.43	2.79389	180.916	3.04651
1	63	3	0	1	2	2	1	1	0	0	1	0	71	71	6.28	140	197	1.82	3.85	0.46	2.11538	108.242	3.95652
1	58	3	1	3	1	2	0	3	0	0	1	0	78	78	3.32	118	226	1.27	1.7	0.26	1.33858	177.953	4.88462
1	56	3	0	0	1	1	0	3	0	0	1	0	78	78	7.26	130	324	2.25	4.29	0.48	1.90667	144	4.6875
1	56	3	0	0	1	1	0	3	1	0	1	0	78	78	7.26	130	324	2.25	4.29	0.48	1.90667	144	4.6875
0	83	3	0	0	1	1	0	1	1	0	1	0	78	78	11.94	65	145	4.75	5.1	1.94	1.07368	30.5263	2.44845
1	53	2	1	1	2	2	1	1	1	0	1	0	78	78	7.83	106	304	1.59	5.28	0.76	3.32076	191.195	2.09211
1	61	2	1	0	1	2	1	1	1	0	1	0	78	78	8.4	135	366	2.76	5.1	0.48	1.84783	132.609	5.75
1	30	3	1	1	1	2	0	2	2	0	1	0	78	78	6.41	112	235	1.98	3.93	0.45	1.98485	118.687	4.4
1	38	1	1	0	1	1	0	3	3	0	1	0	78	78	4.26	139	230	1.67	2.29	0.21	1.37126	137.725	7.95238
1	58	3	1	1	1	2	1	0	0	0	3	0	78	78	5.7	115	185	2.15	2.86	0.42	1.33023	86.0465	5.11905
1	58	3	0	1	1	2	1	3	3	0	1	0	77	77	8.76	130	340	3.03	5.06	0.6	1.66997	112.211	5.05
1	71	3	0	0	3	1	1	1	0	0	1	0	77	77	4.65	119	156	1.31	2.87	0.26	2.19084	119.084	5.03846
1	57	2	0	0	2	2	0	3	3	0	1	0	77	77	4.64	117	255	1.82	2.34	0.35	1.28571	140.11	5.2
1	51		1	1		2	1	1	0	0	1	0	77	25	7.22	121	310	3.34	3.15	0.61	0.943114	92.8144	5.47541
1	56	2	1	0	1	1	0	3	3	0	1	0	77	77	4.09	126	161	1.76	1.86	0.34	1.05682	91.4773	5.17647
1	38	1	1	0	1	1	0	3	3	0	1	0	77	77	6.8	129	230	1.91	4.07	0.59	2.13089	120.419	3.23729
1	55	2	1	1	1	2	1	3	3	1	2	0	77	77	8.21	140	247	2.54	5.15	0.43	2.02756	97.2441	5.90698
1	47	2	1	0	1	2	1	3	3	0	1	0	77	77	8.46	126	202	2.71	5.21	0.34	1.92251	74.5387	7.97059
1	56	2	1	0	1	1	0	3	3	0	1	0	77	77	9.47	144	222	3.2	5.66	0.45	1.76875	69.375	7.11111
1	63	2	1	0	1	1	0	3	3	0	1	0	77	77	5.42	120	191	2.52	2.27	0.53	0.900794	75.7937	4.75472
1	45	2	1	0	1	2	1	2	2	1	2	0	74	74	7.25	123	242	2.14	4.23	0.44	1.97664	113.084	4.86364
1	47	3	1	0	2	1	0	3	3	1	2	1	48	36	5.89	122	143	1.95	3.28	0.49	1.68205	73.3333	3.97959
1	45	2	1	0	1	2	1	3	3	0	1	0	76	76	9.44	137	334	3.46	5.46	0.4	1.57804	96.5318	8.65
1	53	2	1	0	1	1	0	3	3	0	1	0	76	76	5.06	121	312	1.69	2.71	0.48	1.60355	184.615	3.52083
1	50	2	1	0	2	2	1	3	3	0	1	0	76	76	9.73	130	274	2.05	7.26	0.34	3.54146	133.659	6.02941
1	56		1			1	1	3	3	0	1	0	76	74	4.29	112	310	2.21	1.68	0.31	0.760181	140.271	7.12903
1	51	3	1	0	1	1	0	0	0	0	3	0	76	76	8.91	116	217	1.53	6.12	0.82	4	141.83	1.86585
1	54	2	1	2	2	2	1	3	3	0	1	0	60	60	6.23	135	264	1.33	4.33	0.51	3.25564	198.496	2.60784
1	55		0	0	2	1	1	1	0	1	2	0	73	73	6.55	124	324	1.52	4.67	0.3	3.07237	213.158	5.06667
1	53	3	1	0	1	2	0	3	3	1	2	0	76	76	3.97	120	170	0.72	2.83	0.29	3.93056	236.111	2.48276
1	42	2	1	0	2	1	0	3	3	0	1	0	76	76	8.73	123	345	2.57	5.49	0.47	2.13619	134.241	5.46809
1	62	2	1	0	1	2	1	3	2	0	1	0	70	70	6.58	133	227	1.63	4.44	0.41	2.72393	139.264	3.97561
1	49	2	1	0	1	2	0	3	3	0	1	0	76	76	5.41	105	196	1.75	2.99	0.52	1.70857	112	3.36538
1	46	2	1	0	1	2	0	3	3	1	2	0	76	76	5.79	85	250	2.07	3.11	0.27	1.50242	120.773	7.66667
1	44		1			1	1	3	3	0	1	0	75	75	5.34	103	191	1.69	3.11	0.46	1.84024	113.018	3.67391
1	72	2	0	0	1	1	1	2	1	1	2	0	75	75	6.01	130	258	1.51	3.97	0.37	2.62914	170.861	4.08108
1	32	3	1	3	2	2	0	3	3	1	2	0	75	75	7.73	142	271	3.21	3.44	0.81	1.07165	84.4237	3.96296
1	40	2	1	0	1	1	1	3	3	0	1	0	75	31	6.71	129	204	1.75	4.46	0.31	2.54857	116.571	5.64516
1	62	3	1	0	1	2	1	0	0	1	2	0	73	73	7.16	130	175	1.43	5.43	0.25	3.7972	122.378	5.72
1	32		1		3	2	1	3	2	0	1	1	34	20	7.82	107	254	2.86	3.84	0.71	1.34266	88.8112	4.02817
1	46	2	1	0	1	1	0	3	3	0	1	0	75	75	5.23	111	266	1.25	3.32	0.37	2.656	212.8	3.37838
1	44	2	1	0	1	2	1	2	3	0	1	0	75	75	4.91	125	278	1.6	3.02	0.17	1.8875	173.75	9.41177
1	45	3	1	0	1	2	1	3	3	0	1	0	75	75	6.52	123	249	1.41	4.76	0.31	3.37589	176.596	4.54839
1	36	1	1	0	2	1	0	3	3	0	1	0	75	75	6.64	123	258	2.7	3.32	0.5	1.22963	95.5556	5.4
1	57	3	1	0	1	2	1	3	0	0	1	0	58	58	4.72	126	172	2.19	1.89	0.32	0.863014	78.5388	6.84375
1	45	2	1	1	1	2	1	3	3	0	1	0	72	72	6.21	120	265	2.52	3.26	0.29	1.29365	105.159	8.68966
1	49		1		2	1	1	1	1	1	2	0	75	75	5.05	107	263	1.16	3.33	0.46	2.87069	226.724	2.52174
1	36	3	1	0	2	1	0	0	0	0	3	0	75	75	6.18	107	325	2.46	3.03	0.46	1.23171	132.114	5.34783
1	45	3	1	0	1	1	0	2	1	1	2	0	75	75	6.41	112	188	0.54	5.29	0.41	9.7963	348.148	1.31707
1	44		1	3		2	1	2	3	1	2	0	75	75	8.24	127	354	2.31	4.97	0.5	2.15151	153.247	4.62
1	41	3	1	1	1	2	1	3	3	0	1	0	74	74	5.88	130	264	2.55	2.72	0.52	1.06667	103.529	4.90385
1	45	3	1	0	2	1	1	0	0	1	2	0	74	74	5.82	127	329	1.93	3.48	0.34	1.80311	170.466	5.67647
1	48	2	1	0	1	2	1	3	3	0	1	0	72	72	7.26	120	232	2.37	4.33	0.35	1.827	97.8903	6.77143
1	42	2	1	0	2	2	1	3	3	0	1	0	65	65	6.79	126	245	1.87	4.6	0.3	2.45989	131.016	6.23333
1	42	3	1	0	2	1	0	0	0	1	2	0	74	74	8.37	118	288	1.24	6.54	0.5	5.27419	232.258	2.48
1	44	3	1	1	1	2	0	3	3	1	2	0	74	35	7.37	124	225	2.09	4.79	0.46	2.29187	107.656	4.54348
1	53	2	1	3	2	2	1	3	3	0	1	0	74	74	14.36	115	240	2.23	10.46	1.47	4.69058	107.623	1.51701
1	53	2	1	1	1	2	0	3	3	0	1	0	74	74	7.58	126	225	2.21	4.62	0.54	2.0905	101.81	4.09259
1	39	2	0	1	3	2	1	3	3	0	1	1	34	29	5.65	86	202	1.26	3.98	0.38	3.15873	160.317	3.31579
1	42	3	1	0	1	1	0	0	0	0	3	0	75	75	5.8	128	293	1.66	3.46	0.5	2.08434	176.506	3.32
1	45	2	0	0	3	1	1	3	3	0	1	0	72	72	6.37	120	234	1.7	4.04	0.54	2.37647	137.647	3.14815
1	52	3	0	3	3	2	1	3	3	1	2	0	70	70	8.41	135	195	2.12	5.39	0.66	2.54245	91.9811	3.21212
1	43	3	1	0	2	2	1	0	0	0	3	0	23	23	4.27	121	159	1.25	2.64	0.32	2.112	127.2	3.90625
1	46	3	1	0	1	2	1	3	3	0	1	0	74	74	7.24	124	285	1.33	4.88	0.54	3.66917	214.286	2.46296
1	40	2	1	1	1	2	0	3	3	1	2	0	74	74	7.26	125	292	2.07	4.59	0.5	2.21739	141.063	4.14
1	70	3	1	1	1	1	0	1	1	0	1	0	74	74	4.98	123	167	1.39	3	0.4	2.15827	120.144	3.475
1	45	2	1	0	1	1	0	3	2	0	1	0	74	74	5.97	119	243	1.38	3.6	0.23	2.6087	176.087	6
1	42	2	1	1	1	2	0	1	2	0	1	0	74	74	8.24	126	251	2.71	4.76	0.44	1.75646	92.6199	6.15909
1	47		1	0		1	1	3	2	0	1	0	74	74	6.76	130	293	1.59	4.39	0.73	2.76101	184.277	2.17808
1	72	3	1	3	2	2	1	0	0	0	3	1	12	8	7.5	125	244	2.12	4.95	0.35	2.33491	115.094	6.05714
1	49		1			1	1	3	1	0	1	0	71	62	6.5	116	347	2.34	3.14	0.76	1.34188	148.291	3.07895
1	28	2	1	0	2	1	0	3	3	0	1	0	73	73	7.72	112	314	2.26	4.79	0.55	2.11947	138.938	4.10909
1	40		1	1			1	3	3	1	2	0	73	73	5.06	118	414	2.77	1.81	0.46	0.65343	149.458	6.02174
1	46	3	1	0	2	2	1	0	0	1	2	0	73	73	10.15	130	259	3.19	6.22	0.59	1.94984	81.1912	5.40678
1	42		1		2	2	1	3	3	1	2	0	73	73	4.56	117	176	1.12	3.05	0.32	2.72321	157.143	3.5
1	42	2	1	0	1	2	1	3	3	0	1	0	73	73	6.29	130	232	2.1	3.75	0.32	1.78571	110.476	6.5625
1	54	3	1	1	1	2	1	0	0	1	2	0	73	73	6.46	127	205	1.72	4.36	0.36	2.53488	119.186	4.77778
1	46	2	1	1	2	2	0	3	3	0	1	0	73	73	7.39	115	269	1.66	4.79	0.89	2.88554	162.048	1.86517
1	54	3	1	2	1	2	0	0	0	1	2	1	34	7	7.41	116	195	1.95	4.7	0.5	2.41026	100	3.9
1	54	1	1	1	1	2	0	1	0	1	2	0	73	73	5.01	128	174	1.88	2.31	0.47	1.22872	92.5532	4
1	56	3	1	2	2	2	1	0	0	0	3	0	73	73	6.23	123	306	1.56	3.81	0.48	2.44231	196.154	3.25
1	58	2	1	0	2	2	1	3	1	1	2	0	59	59	8.23	137	379	2.52	4.82	0.64	1.9127	150.397	3.9375
0	41	1	1	2	2	2	0	3	3	0	1	0	73	73	7.38	132	293	2.11	4.78	0.38	2.2654	138.863	5.55263
0	53	2	1	0	1	2	1	1	1	0	1	0	73	73	6.92	100	164	2	4.4	0.33	2.2	82	6.06061
1	50	3	1	0	1	1	0	0	0	0	3	0	73	73	6.08	116	146	3.26	2.17	0.53	0.665644	44.7853	6.15094
0	70	3	1	1	2	2	0	0	0	1	2	1	50	44	9.26	118	192	4.21	4.4	0.45	1.04513	45.6057	9.35556
1	40	2	1	0	1	2	1	0	2	0	1	0	56	56	5.45	125	304	1.79	3.28	0.36	1.8324	169.832	4.97222
0	51	1	1	0	1	1	0	3	2	0	1	0	73	73	5.52	98	219	2.17	2.85	0.29	1.31336	100.922	7.48276
0	46	3	1	0	2	1	1	0	0	1	2	0	73	73	5.79	124	171	1.58	3.63	0.47	2.29747	108.228	3.3617
1	30	2	1	0	1	2	0	3	1	0	1	0	73	45	3.51	115	205	1.99	1.18	0.24	0.592965	103.015	8.29167
1	42	2	1	0	2	1	0	3	3	0	1	0	73	73	11.13	122	188	1.52	8.74	0.79	5.75	123.684	1.92405
1	43	2	0	0	2	1	0	3	3	0	1	0	73	73	6.67	133	152	1.79	4.19	0.51	2.34078	84.9162	3.5098
0	75	3	1	0	2	2	1	0	0	1	2	0	73	73	8.03	119	270	2.37	5.12	0.33	2.16034	113.924	7.18182
1	42	3	1	1	1	2	0	3	2	1	2	0	73	73	5.46	110	321	1.99	3.06	0.3	1.53769	161.307	6.63333
1	59	3	1	2	1	2	1	0	0	0	3	0	63	63	5.48	127	313	1.67	3.27	0.5	1.95808	187.425	3.34
1	46	2	1	2	1	2	0	3	3	0	1	0	73	73	6.11	87	182	1.38	3.99	0.59	2.8913	131.884	2.33898
0	85	3	0	1	2	2	1	3	1	1	2	0	73	73	5.36	111	181	1.03	3.98	0.28	3.86408	175.728	3.67857
1	39	2	1	1	1	2	1	3	3	1	2	0	73	73	6.03	137	180	2.17	3.38	0.31	1.5576	82.9493	7
1	58		1	0		2	1	3	1	0	1	0	65	65	8.74	129	230	2.14	5.76	0.62	2.69159	107.477	3.45161
0	42	1	1	0	1	1	0	3	1	0	1	0	73	73	5.16	111	231	1.64	2.91	0.33	1.77439	140.854	4.9697
1	45	2	1	0	1	1	0	3	3	0	1	0	69	69	12.72	131	187	2.01	8.82	0.68	4.38806	93.0348	2.95588
0	51	3	1	0	2	2	0	2	3	0	1	0	72	72	6.52	129	175	1.1	4.83	0.57	4.39091	159.091	1.92982
0	44	3	1	0	1	1	0	0	2	1	2	0	72	72	8.74	131	264	2.19	5.84	0.55	2.66667	120.548	3.98182
0	44		1		1	1	1	3	3	0	1	0	72	72	6.18	116	328	2.25	2.96	0.63	1.31556	145.778	3.57143
0	50	2	1	0	1	1	1	1	1	1	2	0	72	72	7.39	123	190	1.69	4.83	0.64	2.85799	112.426	2.64062
0	36	3	1	1	1	2	0	1	3	1	2	0	72	72	8.8	132	158	2.13	6	0.59	2.8169	74.1784	3.61017
0	34	2	0	0	1	1	0	3	3	0	1	0	72	72	6.53	120	219	1.96	4.22	0.3	2.15306	111.735	6.53333
1	63	2	1	0	2	1	0	3	3	0	1	0	72	72	6.1	137	156	1.72	3.9	0.34	2.26744	90.6977	5.05882
1	42	2	1	0	1	1	0	3	3	0	1	0	72	72	5.58	117	286	1.5	3.47	0.4	2.31333	190.667	3.75
1	41	2	1	2	2	2	1	3	3	0	1	0	70	54	5.32	123	176	1.77	2.97	0.47	1.67797	99.435	3.76596
1	50	2	1	0	3	2	1	1	1	0	1	0	72	72	6.65	116	281	1.06	4.66	0.38	4.39623	265.094	2.78947
1	45	3	1	3	2	2	1	0	0	1	2	0	72	40	5.96	122	245	2.42	2.9	0.47	1.19835	101.24	5.14894
1	40	2	1	0	1	1	0	3	3	0	1	0	72	72	9.77	139	284	2.79	6.23	0.38	2.23298	101.792	7.34211
0	75	3	0	0	2	2	1	0	0	1	2	0	72	72	10.39	137	294	4.14	4.44	0.59	1.07246	71.0145	7.01695
1	61	2	1	0	1	1	0	3	3	0	1	0	72	72	5.61	110	171	2.96	2.26	0.3	0.763514	57.7703	9.86667
1	40	2	1	1	2	2	0	2	1	1	2	1	28	28	5.83	125	202	1.46	3.67	0.4	2.5137	138.356	3.65
1	65	3	1	2	2	1	1	0	0	0	3	0	72	72	4.57	95	84	1.23	1.55	0.18	1.26016	68.2927	6.83333
1	45	2	1	0	1	1	0	3	3	0	1	0	72	72	7.12	123	170	1.67	4.36	0.86	2.61078	101.796	1.94186
1	48	3	1	0	1	1	0	0	0	1	2	0	72	12	5.6	108	330	1.59	3.52	0.33	2.21384	207.547	4.81818
1	46		0		2	2	1	2	2	0	1	0	66	66	9.91	138	298	2.87	6.25	0.65	2.1777	103.833	4.41538
1	45	2	1	0	2	2	0	3	3	0	1	0	71	71	8.41	140	187	2.47	5.6	0.26	2.26721	75.7085	9.5
1	47	2	0	0	1	1	0	3	3	0	1	0	71	71	5.32	126	245	1.32	3.41	0.49	2.58333	185.606	2.69388
1	68	2	1	0	1	1	0	3	3	0	1	0	71	47	7.11	130	193	3.05	3.49	0.37	1.14426	63.2787	8.24324
0	44		0		1	1	1	3	3	0	1	0	69	34	7.38	125	220	2.57	3.94	0.48	1.53307	85.6031	5.35417
1	42	3	0	0	1	1	1	0	0	1	2	0	64	64	5.92	92	308	1.99	3.21	0.53	1.61306	154.774	3.75472
0	47	2	1	0	1	2	1	2	1	1	2	0	57	57	6.86	120	153	1.22	5.15	0.46	4.22131	125.41	2.65217
1	52	1	1	0	1	1	0	3	3	0	1	0	71	71	5.13	119	243	1.58	3.06	0.42	1.93671	153.797	3.76191
0	75	3	0	0	1	1	0	0	0	0	3	1	17	7	2.63	124	175	1.14	1.09	0.3	0.95614	153.509	3.8
1	43	2	1	0	1	1	0	3	3	0	1	0	71	71	6.93	127	234	2.33	4.03	0.43	1.72961	100.429	5.41861
0	55	3	1	0	3	2	0	0	0	1	2	0	71	71	6.61	132	305	2.02	4.21	0.3	2.08416	150.99	6.73333
0	44	2	1	1	1	2	0	2	3	0	1	0	71	71	5.96	126	233	1.62	3.7	0.23	2.28395	143.827	7.04348
1	46	2	1	0	2	2	0	3	3	0	1	0	71	71	4.27	121	126	1.29	2.61	0.31	2.02326	97.6744	4.16129
1	56	3	1	0	1	2	1	0	0	0	3	0	71	71	6.6	139	275	1.89	4.42	0.21	2.33862	145.503	9
1	49	1	0	0	1	1	0	3	2	0	1	0	71	71	7.35	128	276	2.41	4.17	0.65	1.73029	114.523	3.70769
1	31	1	1	1	1	2	0	3	3	0	1	0	71	71	7.79	122	230	2.69	4.47	0.55	1.66171	85.5019	4.89091
1	45	3	1	0	2	1	0	0	0	1	2	0	71	71	6.46	112	187	2.78	2.86	0.41	1.02878	67.2662	6.78049
1	59	3	1	0	2	2	1	2	0	0	1	0	63	63	8.82	118	295	2.73	5.26	0.68	1.92674	108.059	4.01471
1	56	3	1	0	1	1	0	3	0	0	1	0	71	71	5.96	125	210	3	2.44	0.37	0.813333	70	8.10811
1	55		1		3	2	1	0	0	1	2	0	71	71	9.32	129	431	2.83	4.75	0.56	1.67844	152.297	5.05357
1	53		1	0	1	2	1	3	0	1	2	1	65	4	5.54	151	216	2.38	2.56	0.29	1.07563	90.7563	8.2069
1	50	3	1	3	2	2	1	0	0	1	2	0	71	71	4.09	115	248	1.44	2.3	0.3	1.59722	172.222	4.8
1	68		1		1	1	1	3	3	0	1	0	62	62	7.86	133	224	3.35	3.69	0.67	1.10149	66.8657	5
1	74	2	0	1	1	2	1	3	3	1	2	0	58	58	8.6	117	219	1.99	5.81	0.65	2.9196	110.05	3.06154
1	42	2	0	1	1	1	1	3	2	0	1	1	70	70	8.28	121	285	3.06	4.35	0.57	1.42157	93.1373	5.36842
1	58	2	1	0	1	2	1	3	3	0	1	0	70	70	5.23	141	182	1.94	2.81	0.4	1.44845	93.8144	4.85
1	67	2	1	0	1	1	0	0	1	0	1	0	70	70	4.57	130	251	0.65	3.86	0.05	5.93846	386.154	13
0	52	2	1	0	1	1	0	3	1	0	1	0	70	70	10.82	128	256	2.01	8.5	0.27	4.22886	127.363	7.44444
1	41	3	1	0	1	1	0	0	1	0	1	0	70	70	2.91	94	182	1.02	1.64	0.22	1.60784	178.431	4.63636
1	54	2	1	0	2	1	0	3	1	0	1	0	70	70	5.86	117	217	2.58	2.69	0.5	1.04264	84.1085	5.16
1	42	2	1	0	2	1	0	3	3	0	1	0	70	70	8.18	107	244	2.41	5.2	0.45	2.15768	101.245	5.35556
1	44	3	1	0	1	1	0	0	2	0	1	0	70	70	9.71	123	235	2.42	6.63	0.38	2.73967	97.1074	6.36842
1	40	2	1	0	2	1	0	0	0	0	3	0	70	70	8.82	126	344	2.67	5.59	0.43	2.09363	128.839	6.2093
1	67	2	1	0	1	2	1	3	3	0	1	0	67	67	4.21	135	249	1.45	2.51	0.22	1.73103	171.724	6.59091
1	32	3	1	1	1	1	1	3	3	1	2	0	70	65	6.71	119	273	1.94	4.24	0.44	2.18557	140.722	4.40909
0	88	3	0	0	2	1	0	1	1	0	1	0	70	70	6.66	135	205	2.52	3.58	0.36	1.42064	81.3492	7
0	61	1	1	0	1	1	0	3	1	0	1	0	70	70	4.46	128	184	2.1	1.56	0.38	0.742857	87.619	5.52632
1	40	1	1	0	1	1	0	1	1	0	1	0	70	70	8.8	123	200	2.07	6.07	0.54	2.93237	96.6184	3.83333
1	34	3	1	1	1	2	0	0	0	0	3	0	70	70	6.58	120	242	1.85	4.16	0.5	2.24865	130.811	3.7
1	56	3	1	0	2	2	1	0	0	0	3	0	69	69	7.65	122	285	1.75	5.46	0.42	3.12	162.857	4.16667
0	75	2	0	1	2	2	1	2	1	0	1	0	67	67	8.04	112	209	2.53	4.53	0.48	1.79051	82.6087	5.27083
0	75	2	0	3	3	2	1	3	2	0	1	0	69	69	7.54	125	323	2.32	4.29	0.59	1.84914	139.224	3.9322
1	26	2	0	0	3	2	1	3	3	0	1	0	69	69	6.94	132	259	2.43	3.76	0.66	1.54733	106.584	3.68182
1	61	2	1	3	3	2	1	3	2	0	1	0	65	45	5.86	114	246	1.79	3.79	0.23	2.11732	137.43	7.78261
1	56	1	0	0	1	1	0	3	3	0	1	0	69	69	5.04	112	200	1.61	2.82	0.37	1.75155	124.224	4.35135
1	56	3	0	0	1	1	0	3	3	0	1	0	69	69	6.73	123	231	0.91	5.28	0.44	5.8022	253.846	2.06818
1	55	2	1	1	1	2	1	3	2	0	1	0	61	61	5.07	135	222	2.46	2	0.43	0.813008	90.2439	5.72093
1	34	3	1	1	2	2	0	0	0	1	2	0	69	69	9.12	115	338	2.6	5.63	0.69	2.16539	130	3.76812
1	50	2	0	1	1	2	1	3	2	0	1	0	64	64	7.16	127	227	2.76	4.03	0.29	1.46015	82.2464	9.51724
1	45	2	1	0	1	1	0	2	3	0	1	0	69	69	6.33	123	230	2.52	3.23	0.47	1.28175	91.2698	5.3617
1	71	2	0	0	2	2	1	3	3	0	1	0	65	59	8.8	150	226	2.41	5.71	0.56	2.3693	93.7759	4.30357
1	61	2	0	0	1	1	0	3	3	0	1	0	69	69	5.26	127	233	1.64	3.04	0.39	1.85366	142.073	4.20513
1	47	2	1	0	1	2	1	3	3	0	1	0	55	55	5.4	122	231	2.01	2.84	0.39	1.41294	114.925	5.15385
1	52		0		2	1	1	2	3	0	1	0	63	63	7.39	121	244	2.72	3.89	0.62	1.43015	89.7059	4.3871
1	46	2	1	3	3	2	1	3	2	0	1	0	69	69	5.92	121	313	2.03	3.45	0.3	1.69951	154.187	6.76667
1	31	2	1	0	1	2	0	3	3	0	1	0	68	68	7.99	128	260	1.35	6.07	0.46	4.4963	192.593	2.93478
1	37	1	1	2	2	2	0	3	1	1	2	0	68	68	4.35	98	474	2.05	1.55	0.7	0.756098	231.22	2.92857
1	50	3	1	0	1	1	0	0	0	0	3	0	68	68	5.98	111	160	1.81	3.18	0.77	1.75691	88.3978	2.35065
1	47	1	1	0	1	1	0	3	2	0	1	0	68	68	6.45	144	181	1.14	4.85	0.41	4.25439	158.772	2.78049
1	48		1	1	2	2	1	0	2	1	2	0	52	52	6.24	128	256	1.69	4.02	0.4	2.3787	151.479	4.225
1	61	2	0	1	2	2	0	3	3	0	1	0	68	68	3.94	116	120	1.83	1.77	0.25	0.967213	65.5738	7.32
1	64		1		1	2	1	1	1	1	2	0	65	65	9.63	128	273	3.4	5.36	0.71	1.57647	80.2941	4.78873
1	67	2	1	0	2	2	1	3	3	0	1	0	68	68	4.78	116	263	1.74	2.32	0.38	1.33333	151.149	4.57895
1	30	3	1	0	1	1	0	3	3	1	2	0	68	68	3.78	103	335	1.91	1.45	0.31	0.759162	175.393	6.16129
1	41	2	1	1	1	2	1	3	3	0	1	0	68	68	3.34	112	308	1.34	1.59	0.32	1.18657	229.851	4.1875
1	57	2	1	0	2	1	0	2	2	0	1	0	68	68	6.27	121	277	2.4	3.2	0.48	1.33333	115.417	5
1	48	1	1	0	2	2	0	1	0	0	1	0	68	68	6.66	106	363	2.91	3.17	0.53	1.08935	124.742	5.49057
1	34	2	1	0	2	2	0	0	0	1	2	0	68	68	6.89	142	242	2.14	4.15	0.52	1.93925	113.084	4.11538
1	38	3	1	0	1	1	0	0	0	0	3	0	68	68	5.67	135	197	1.77	3.53	0.24	1.99435	111.299	7.375
1	60	2	1	0	1	2	1	3	3	0	1	0	68	68	6.53	136	187	2.79	3.35	0.26	1.20072	67.0251	10.7308
1	42	3	1	0	1	2	0	0	0	0	3	0	68	68	5.12	101	278	1.22	3.67	0.2	3.0082	227.869	6.1
1	43	3	1	0	1	2	1	0	0	0	3	0	68	68	5.54	127	225	2.31	2.78	0.32	1.20346	97.4026	7.21875
1	32	3	1	0	1	1	0	3	3	0	1	0	68	68	9.13	115	294	2.84	5.41	0.72	1.90493	103.521	3.94444
1	56	2	1	0	1	1	0	0	1	0	1	0	68	68	4.02	125	274	1.04	2.74	0.2	2.63462	263.462	5.2
1	44	2	1	0	1	2	0	3	3	1	2	0	68	68	6.87	125	176	1.72	4.85	0.12	2.81977	102.326	14.3333
1	60	3	1	0	3	1	1	0	0	0	3	0	68	68	6.82	134	242	3.11	3.26	0.33	1.04823	77.8135	9.42424
1	28	2	1	0	2	1	0	3	3	0	1	0	67	67	5.75	117	215	2.14	3.19	0.32	1.49065	100.467	6.6875
1	59	3	1	1	2	2	1	0	0	1	2	0	67	67	5.91	93	337	1.92	2.67	0.67	1.39062	175.521	2.86567
1	53	2	1	3	1	2	1	0	2	0	1	0	61	61	8.01	115	357	2.95	4.47	0.45	1.51525	121.017	6.55556
1	46	2	1	1	2	2	1	3	2	0	1	0	67	27	7.04	127	265	2.62	3.98	0.32	1.51908	101.145	8.1875
1	49	2	0	3	2	2	0	0	0	0	3	0	67	67	4.86	114	208	2.04	2.37	0.35	1.16176	101.961	5.82857
1	45	3	0	0	2	1	0	1	0	0	1	0	67	67	8.17	128	208	2.53	5	0.44	1.97629	82.2134	5.75
1	43	2	1	2	2	2	0	3	3	0	1	0	67	67	7	111	246	2.5	3.89	0.46	1.556	98.4	5.43478
1	52	2	1	0	1	1	0	3	3	0	1	0	67	67	5.95	137	176	1.86	3.56	0.47	1.91398	94.6237	3.95745
1	36		1		1	2	1	3	3	0	1	0	67	67	7.34	125	254	2.73	4.2	0.33	1.53846	93.0403	8.27273
1	39	2	1	0	1	1	1	3	0	0	1	0	67	67	5.51	117	239	1.5	3.49	0.27	2.32667	159.333	5.55556
1	43		0			1	1	3	1	0	1	0	67	67	6.58	121	325	1.8	4.29	0.44	2.38333	180.556	4.09091
1	42		1		1	2	1	3	3	0	1	0	65	65	7.55	124	327	2.37	4.6	0.46	1.94093	137.975	5.15217
0	76	3	0	1	1	2	1	3	3	1	2	0	67	67	6.5	135	207	2.02	3.98	0.37	1.9703	102.475	5.45946
1	36	2	1	1	1	2	1	2	3	0	1	0	54	54	6.86	108	255	1.98	4.01	0.61	2.02525	128.788	3.2459
1	54	1	1	0	1	1	0	3	3	0	1	0	67	67	6.75	125	275	2.74	2.75	0.42	1.00365	100.365	6.52381
1	42		1		2	2	1	2	3	0	1	0	67	67	4.77	120	315	1.83	2.48	0.32	1.35519	172.131	5.71875
1	39	3	1	1	1	2	1	3	3	0	1	0	67	20	5.68	132	196	1.24	2.92	0.4	2.35484	158.065	3.1
0	38	2	1	0	1	2	0	1	2	0	1	0	64	31	7.14	140	235	1.43	5.16	0.47	3.60839	164.336	3.04255
0	55	3	1	0	2	1	0	1	1	0	1	0	67	67	3.87	133	179	1.72	1.83	0.26	1.06395	104.07	6.61538
1	52		1		1	2	1	3	3	0	1	0	67	67	6.3	134	346	1.11	4.51	0.54	4.06306	311.712	2.05556
1	60		1			1	1	3	2	0	1	0	64	64	5.97	135	249	1.56	4.02	0.31	2.57692	159.615	5.03226
1	36	3	1	0	1	1	1	0	0	0	3	0	53	53	5.64	125	181	1.58	3.24	0.43	2.05063	114.557	3.67442
1	45	2	1	1	2	2	1	3	3	0	1	0	67	67	7.3	123	296	1.79	5	0.4	2.7933	165.363	4.475
0	41	3	0	0	1	2	1	3	3	0	1	0	66	66	6.39	128	234	1.93	3.65	0.67	1.89119	121.244	2.8806
0	46		1		1	2	1	3	3	0	1	0	63	1	7.54	127	293	2.15	4.64	0.66	2.15814	136.279	3.25758
1	71		1	1	2	2	1	1	0	1	2	0	66	66	10.69	129	361	3.04	5.4	0.75	1.77632	118.75	4.05333
1	42	3	1	0	1	2	1	1	0	0	1	0	66	66	6.12	135	185	2.69	2.96	0.41	1.10037	68.7732	6.56098
1	53	3	1	0	2	1	0	3	3	0	1	0	66	66	6.28	154	275	1.79	3.77	0.42	2.10615	153.631	4.2619
1	61	2	1	0	1	2	0	2	1	0	1	0	66	66	5.42	119	215	1.24	3.48	0.4	2.80645	173.387	3.1
1	63	3	1	0	2	2	0	3	3	0	1	0	66	66	4.82	126	221	2.37	1.89	0.43	0.797468	93.2489	5.51163
1	46	1	1	0	1	1	1	3	3	0	1	0	66	66	5.28	123	213	1.24	3.74	0.21	3.01613	171.774	5.90476
0	38	2	1	1	2	2	0	3	3	0	1	0	66	66	4.6	125	254	1.03	3.1	0.19	3.00971	246.602	5.42105
1	59	3	1	0	2	1	1	0	0	0	3	0	66	9	7.59	136	201	2.71	4.31	0.44	1.59041	74.1697	6.15909
1	52	3	1	1	2	2	1	3	2	0	1	0	66	66	5.85	125	225	1.61	3.9	0.26	2.42236	139.752	6.19231
1	45	1	1	0		1	0	3	3	0	1	0	66	66	4.57	87	347	2	1.9	0.41	0.95	173.5	4.87805
0	43	2	1	0	2	1	0	3	3	0	1	0	66	66	6.2	109	244	2.06	3.53	0.42	1.71359	118.447	4.90476
1	52	2	1	1	1	2	0	3	3	1	2	0	66	66	9.55	153	283	3.5	5.3	0.33	1.51429	80.8571	10.6061
1	48	2	1	0	1	1	0	3	2	0	1	0	66	66	5.7	138	180	1.89	3.47	0.27	1.83598	95.2381	7
1	57	3	1	0	1	2	1	1	0	1	2	0	66	66	6.53	135	245	2.53	3.58	0.37	1.41502	96.8379	6.83784
1	54	3	1	2	1	2	0	3	3	0	1	0	66	66	5.58	115	295	1.96	2.91	0.51	1.48469	150.51	3.84314
1	39		1	0		1	1	3	1	0	1	0	66	66	5.87	103	130	1.75	1.59	2.39	0.908571	74.2857	0.732218
1	58	2	1	0	1	1	1	3	3	0	1	0	65	65	8.09	91	289	2.9	4.42	0.3	1.52414	99.6552	9.66667
1	48	3	1	0	2	1	0	3	3	0	1	0	65	65	5.87	101	159	1.53	3.97	0.33	2.59477	103.922	4.63636
1	58	2	0	1	2	2	0	3	2	0	1	0	65	65	9.47	135	283	2.47	5.93	0.84	2.40081	114.575	2.94048
1	47	2	0	0	2	2	1	3	2	0	1	0	62	60	7.23	134	290	2.6	4.01	0.41	1.54231	111.538	6.34146
1	32	2	1	3	1	2	0	3	3	0	1	0	65	65	10.07	127	327	1.38	8.18	0.36	5.92754	236.957	3.83333
1	48	3	0	1	2	2	0	1	0	0	1	0	65	65	5.61	130	331	1.89	3.29	0.3	1.74074	175.132	6.3
1	62	3	1	2	2	1	1	3	3	0	1	0	65	65	6.21	132	205	1.62	3.89	0.6	2.40123	126.543	2.7
1	50	3	0	0	1	1	1	2	0	1	2	0	65	65	6.17	135	208	2.3	4.02	0.3	1.74783	90.4348	7.66667
1	35	2	1	1	1	1	1	3	3	0	1	0	64	64	10.72	132	330	2.38	7.87	0.37	3.30672	138.655	6.43243
1	53	3	1	0	1	2	0	2	0	0	1	0	64	64	4.73	130	229	1.36	2.78	0.34	2.04412	168.382	4
1	54	2	1			1	1	3	3	0	1	0	64	64	6.71	137	170	2.09	4.16	0.427	1.99043	81.3397	4.89461
1	58	2	1	0	2	2	0	2	1	0	1	0	64	64	5.56	115	211	1.69	3.39	0.41	2.00592	124.852	4.12195
1	44	2	1	1	1	2	0	1	0	0	1	0	64	64	7.36	137	188	1.71	5.21	0.33	3.04678	109.942	5.18182
1	41	2	1	1	1	2	0	3	3	0	1	0	64	64	5.58	133	157	1.65	3.38	0.45	2.04848	95.1515	3.66667
1	36	2	1	2	1	2	0	2	1	0	1	0	64	64	7.64	130	200	3.36	3.76	0.4	1.11905	59.5238	8.4
1	29	1	1	1	1	2	0	0	0	1	2	0	64	64	7.95	135	244	2.97	4.47	0.36	1.50505	82.1549	8.25
1	41	3	1	0	1	2	0	0	0	0	3	0	64	64	6.13	148	186	1.6	4.13	0.33	2.58125	116.25	4.84849
1	39	1	1	0	1	1	0	3	2	0	1	0	64	64	5.86	126	241	1.88	2.98	0.36	1.58511	128.191	5.22222
1	43	2	1	0	1	1	1	3	3	0	1	0	64	64	3.47	119	211	1.11	1.81	0.21	1.63063	190.09	5.28571
1	53	3	0	3	2	2	1	0	0	1	2	1	15	0	13.8	124	342	0.77	11.58	0.73	15.039	444.156	1.05479
1	41	2	1		1	1	1	3	3	0	1	0	64	64	7.24	136	208	2.24	4.29	0.51	1.91518	92.8571	4.39216
1	46		0		1	2	1	2	2	0	1	0	64	64	11.78	130	192	1.71	9.11	0.72	5.32749	112.281	2.375
1	36	2	1	1	1	2	0	3	3	0	1	0	63	63	4.6	113	333	1.03	2.74	0.6	2.66019	323.301	1.71667
1	50	2	1	0	2	1	1	3	1	0	1	0	63	63	6.31	136	279	3.29	2.46	0.42	0.74772	84.8024	7.83333
1	55	2	1	0	1	1	1	3	3	0	1	0	63	63	6.31	134	266	2.82	3.14	0.25	1.11347	94.3262	11.28
1	44	3	1	3	3	2	1	3	0	0	1	0	63	63	6.17	89	501	1.6	4.1	0.45	2.5625	313.125	3.55556
1	61	3	1	0	2	1	0	3	0	0	1	0	63	63	8.75	138	212	2.13	5.87	0.55	2.75587	99.5305	3.87273
1	61	3	1		2	1	1	0	0	0	3	0	63	63	5.93	141	190	1.99	3.61	0.23	1.81407	95.4774	8.65217
1	47	2	1	1	1	2	0	3	2	0	1	0	63	63	4.77	124	369	2.46	1.78	0.43	0.723577	150	5.72093
1	49	3	1	0	1	1	1	2	0	0	1	0	63	63	3.82	136	162	1.59	1.92	0.19	1.20755	101.887	8.36842
1	50	2	0	1	2	1	1	3	3	0	1	0	63	63	5.51	131	272	1.61	3.4	0.21	2.1118	168.944	7.66667
1	51	3	1	0	2	1	0	3	1	0	1	0	63	63	8.1	109	234	2.29	4.52	0.66	1.9738	102.183	3.4697
1	38	3	1	0	2	1	1	0	0	0	3	0	63	63	8.72	125	287	3.77	4.4	0.31	1.16711	76.1273	12.1613
1	29	2	1	1	2	2	1	3	2	0	1	0	63	63	7.38	139	202	0.93	6.27	0.17	6.74193	217.204	5.47059
1	41	2	1	0	1	1	0	3	3	0	1	0	63	63	4.16	118	250	1.21	2.35	0.44	1.94215	206.612	2.75
1	51	3	0	0	2	1	0	1	0	1	2	0	63	63	7.28	116	223	3.1	3.53	0.59	1.13871	71.9355	5.25424
1	58	2	1	1	1	2	0	3	0	0	1	0	63	63	4.95	131	179	1.96	2.67	0.27	1.36224	91.3265	7.25926
1	45	3	1	2	2	2	1	2	0	0	1	0	63	63	7.58	151	245	1.32	5.72	0.45	4.33333	185.606	2.93333
1	45	2	0	0	1	1	1	3	2	0	1	0	63	63	7.58	141	215	2.62	4.32	0.56	1.64885	82.0611	4.67857
1	42	2	1	3	3	2	1	1	0	1	2	0	63	10	6.49	121	222	2.11	3.76	0.56	1.78199	105.213	3.76786
1	45	1	1	0	1	1	0	0	0	0	3	0	63	63	11.19	133	181	3.03	7.32	0.78	2.41584	59.736	3.88462
1	36	3	1	0	1	1	0	3	2	0	1	0	63	63	6.23	142	273	2.9	2.93	0.33	1.01035	94.1379	8.78788
1	51	3	1	2	2	2	0	3	1	1	2	0	62	62	6.47	125	186	2.7	3.34	0.31	1.23704	68.8889	8.70968
1	56	2	1	1	1	2	1	3	3	0	1	0	62	62	7.3	82	229	1.26	5.47	0.48	4.34127	181.746	2.625
1	60	3	1	3	3	2	1	0	0	1	2	0	62	62	9.95	135	334	2.41	6.8	0.65	2.82158	138.589	3.70769
1	50	1	1	0	1	1	0	3	1	1	2	0	62	62	7.63	137	200	1.86	5.39	0.35	2.89785	107.527	5.31429
1	70	2	0	0	1	2	1	3	3	0	1	0	62	62	6.93	93	324	1.92	4.34	0.46	2.26042	168.75	4.17391
1	49	1	1	0	1	1	0	0	0	1	2	0	62	62	8.46	133	283	1.74	6.15	0.44	3.53448	162.644	3.95454
1	59	3	1	0		1	0	3	0	0	1	0	62	62	5.35	113	211	1.69	3.22	0.33	1.90532	124.852	5.12121
1	56	2	1	1	1	2	0	0	0	1	2	0	62	62	4.6	141	233	1.46	2.78	0.28	1.90411	159.589	5.21429
1	32	2	1	1	1	2	0	1	0	1	2	0	62	62	7.33	112	277	1.34	5.18	0.59	3.86567	206.716	2.27119
1	54	2	0	0	1	1	0	0	0	0	3	0	62	62	7.34	111	317	1.82	4.76	0.47	2.61538	174.176	3.87234
1	53	3	0	2	3	1	1	3	1	0	1	0	62	10	8.47	127	361	2.59	5.31	0.46	2.05019	139.382	5.63044
1	54	2	1	3	2	1	1	2	0	0	1	0	62	62	5.68	113	336	2.01	3.29	0.33	1.63682	167.164	6.09091
0	48	3	0	0	1	1	0	3	3	0	1	0	62	8	10.81	116	289	2.05	8.01	0.7	3.90732	140.976	2.92857
1	67	2	1			2	1	3	0	0	1	0	62	62	7.49	129	265	2.33	4.6	0.41	1.97425	113.734	5.68293
1	47		1	0		1	1	3	2	0	1	0	62	62	7.79	135	327	2.61	4.5	0.53	1.72414	125.287	4.92453
0	49		0		2	1	1	3	3	0	1	0	62	62	7.83	129	250	1.75	5.62	0.41	3.21143	142.857	4.26829
1	48	2	1	0	2	1	0	0	0	0	3	0	62	62	8.54	139	258	2.06	6.01	0.4	2.91748	125.243	5.15
1	63		0	2		1	1	0	0	0	3	0	62	62	6.23	116	218	1.94	3.72	0.5	1.91753	112.371	3.88
1	46		0	1		1	1	3	1	0	1	0	62	62	7.34	109	282	1.7	4.56	0.85	2.68235	165.882	2
1	47	3	1	0	1	2	1	0	0	0	3	0	62	62	6.98	128	258	2.16	4.11	0.39	1.90278	119.444	5.53846
1	69	2	1	0	2	1	0	3	0	0	1	0	62	62	5.5	127	181	1.6	3.33	0.5	2.08125	113.125	3.2
1	53	2	0	0	1	1	1	3	3	0	1	0	62	62	6.66	136	236	2.42	3.69	0.3	1.52479	97.5207	8.06667
1	45	3	1	0	1	2	1	1	0	0	1	0	62	62	9.03	134	266	2.93	4.88	0.68	1.66553	90.785	4.30882
1	56	2	1	0	1	1	0	3	3	0	1	0	62	62	10.21	134	346	4.08	5.11	0.71	1.25245	84.8039	5.74648
1	41	3	1	1	1	2	1	0	0	0	3	0	62	39	9.93	133	302	3.39	6.16	0.32	1.81711	89.0855	10.5938
1	32	2	1	0	2	2	1	3	3	0	1	0	62	62	6.43	115	304	2.23	3.77	0.25	1.69058	136.323	8.92
1	52	3	1	1	1	1	1	0	0	0	3	1	20	12	5.9	106	264	2.19	3	0.69	1.36986	120.548	3.17391
1	50	3	1	0	1	1	0	0	0	0	3	0	61	61	5.72	121	197	1.99	3	0.6	1.50754	98.995	3.31667
1	63	2	1	1	2	1	1	3	2	0	1	0	61	61	6.24	122	241	1.98	3.78	0.33	1.90909	121.717	6
1	52	2	1	0	2	2	0	3	3	0	1	0	61	61	8.12	145	151	3.21	4.46	0.35	1.38941	47.0405	9.17143
1	50	1	1	0	2	2	1	2	3	0	1	0	61	61	8.51	129	234	1.54	6.01	0.7	3.9026	151.948	2.2
1	59	3	1	0	3	1	1	3	3	0	1	1	56	21	5.86	134	214	2.19	2.88	0.42	1.31507	97.7169	5.21429
0	57	2	1	1	1	2	1	3	3	0	1	0	61	61	4	115	222	1.7	1.83	0.3	1.07647		5.66667
1	49	3	1	0	1	2	0	0	0	0	3	0	61	61	8.16	122	243	2.29	5.09	0.68	2.22271	106.114	3.36765
1	70	2	0	0	1	1	1	3	2	0	1	0	61	61	10.9	116	290	3.91	5.54	0.46	1.41688	74.1688	8.5
1	60	2	1	0	1	1	1	3	3	0	1	0	61	61	4.58	135	175	1.73	2.51	0.21	1.45087	101.156	8.23809
1	41	3	1	0	1	1	1	3	3	0	1	0	61	61	9.72	140	421	1.3	8.26	0.13	6.35385	323.846	10
1	60	3	1	1	1	1	1	0	0	0	3	0	61	61	6.77	127	221	1.79	4.41	0.37	2.46369	123.464	4.83784
1	55	2	1	2	2	1	1	3	1	0	1	0	61	56	6.51	137	225	2.43	3.47	0.45	1.42798	92.5926	5.4
1	46	3	1	3		2	1	5	5	1	2	0	61	19	7.07	119	264	2.24	4.33	0.34	1.93304	117.857	6.58824
1	39	3	1	0	3	1	1	0	0	0	3	0	61	61	10.52	122	417	3.67	6.16	0.52	1.67847	113.624	7.05769
0	45	1	1	0	2	1	0	1	0	1	2	0	61	61	5.82	125	146	2.1	3.35	0.34	1.59524	69.5238	6.17647
1	34		0	1		2	1	0	0	0	3	0	61	61	6.08	112	268	1.03	4.69	0.28	4.5534	260.194	3.67857
0	33	3	1	3	1	1	1	3	1	0	1	0	61	27	6.51	122	262	2.75	3.21	0.36	1.16727	95.2727	7.63889
1	45	1	1	2	1	1	1	2	3	0	1	0	61	61	6.98	137	237	2.26	4.15	0.41	1.83628	104.867	5.5122
1	59	3	1	0	1	1	0	3	1	0	1	0	61	61	6.04	133	215	2.37	3.29	0.28	1.38819	90.7173	8.46429
1	39	3	1	1	1	2	1	2	3	0	1	0	61	47	6.83	149	228	1.75	4.68	0.35	2.67429	130.286	5
1	54	2	1	2	1	2	1	3	3	0	1	0	63	49	5.38	136	264	2.38	2.74	0.23	1.15126	110.924	10.3478
1	34	3	1	0		1	0	0	0	0	3	0	61	61	7	136	264	2.38	4.1	0.39	1.72269	110.924	6.10256
0	70		0	0		1	1	3	3	0	1	0	61	61	8.1	122	79	3.2	4.46	0.38	1.39375	24.6875	8.42105
1	55	2	1	3	2	2	1	0	0	1	2	0	61	61	7.03	139	286	2.64	3.85	0.36	1.45833	108.333	7.33333
1	52	2	1	0	2	1	0	3	3	0	1	0	61	61	6.01	136	180	1.85	3.56	0.23	1.92432	97.2973	8.04348
1	63	1	0	1	1	2	0	3	3	0	1	0	60	60	6.95	118	279	2.14	3.87	0.87	1.80841	130.374	2.45977
1	52	2	1	1	3	2	1	0	0	0	3	0	60	60	8.57	126	279	2.36	5.28	0.65	2.23729	118.22	3.63077
1	63	3	1	2	2		1	3	0	0	1	0	60	53	7.49	129	340	1.99	4.72	0.61	2.37186	170.854	3.26229
1	56	2	1	1	1	2	0	3	1	0	1	0	60	60	5.07	110	208	1.34	3.37	0.27	2.51492	155.224	4.96296
1	29	2	1	1	1	2	0	3	2	0	1	0	60	60	11.62	146	392	3.42	7.4	0.7	2.16374	114.62	4.88571
1	40	3	1	0	1	1	0	0	0	1	2	0	60	60	7.51	122	212	2.71	4.17	0.42	1.53875	78.2288	6.45238
1	43	3	1	0	2	2	1	0	0	0	3	1	9	7	6.86	130	245	1.47	4.76	0.58	3.23809	166.667	2.53448
1	51	3	1	0		1	0	2	0	0	1	0	60	60	6.86	121	168	2.98	3.31	0.38	1.11074	56.3758	7.84211
1	56	2	0	1	2		1	1	1	0	1	0	60	60	6.81	133	185	2.58	3.55	0.51	1.37597	71.7054	5.05882
1	43	2	1	0	2	1	1	3	3	0	1	0	60	60	6.7	140	278	0.97	5.37	0.33	5.53608	286.598	2.93939
1	53		1	1	2		1	0	1	0	3	0	60	29	11.58	128	191	2.73	7.74	0.45	2.83516	69.9634	6.06667
1	63	2	1	0	1	1	1	3	3	0	1	0	60	60	6.73	126	176	2.09	3.89	0.44	1.86124	84.2105	4.75
1	55	2	1	0	2	1	0	3	1	0	1	0	60	60	7.99	124	232	2.1	5.46	0.32	2.6	110.476	6.5625
1	49	1	1	0	1	2	1	1	1	1	2	0	60	60	5.81	130	245	2.34	4.12	0.3	1.76068	104.701	7.8
1	42	1	0	2	1	2	0	2	3	0	1	0	60	60	7.99	124	232	2.1	5.46	0.32	2.6	110.476	6.5625
1	37	3	1	1	2	1	1	5	5	1	2	0	60	60	7.92	134	241	2.91	4.19	0.44	1.43986	82.8179	6.61364
1	65	2	0	2		1	1	2	1	0	1	0	60	60	4.76	138	257	2.36	1.9	0.36	0.805085	108.898	6.55556
1	38	3	1	1	2	2	0	0	0	1	2	0	60	60	6.24	137	304	2.44	2.84	0.88	1.16393	124.59	2.77273
1	65	2	1	0	1		1	3	3	0	1	0	60	60	9.27	122	265	2.86	5.49	0.82	1.91958	92.6573	3.4878
1	51	3	0	0	1	1	0	1	0	0	1	0	60	60	4.57	132	191	1.29	3.02	0.22	2.34109	148.062	5.86364
1	41	2	1	0	1	1	0	3	3	0	1	0	60	60	6.13	119	208	1.64	4.04	0.32	2.46341	126.829	5.125
1	44	1	1	0		1	0	3	3	0	1	0	60	60	6.21	128	203	1.5	3.83	0.34	2.55333	135.333	4.41176
1	28	2	1	0	1	1	0	1	1	0	1	0	60	60	6.62	148	229	2.11	3.71	0.32	1.75829	108.531	6.59375
1	66	1	1	2	2	1	1	3	2	0	1	0	60	60	6.6	126	183	2.17	4.08	0.29	1.88018	84.3318	7.48276
1	50	3	1	3	2	1	1	0	0	0	3	0	60	60	8.5	128	319	2.57	5.47	0.41	2.1284	124.125	6.26829
1	46	3	1	0		1	0	3	0	0	1	0	60	60	6.31	114	225	2.68	3.11	0.43	1.16045	83.9552	6.23256
1	43	2	0	0	1	1	0	2	3	0	1	0	60	60	5.51	129	207	4.59	3.28	0.47	0.714597	45.098	9.76596
1	36	2	1	0	2	1	0	3	3	0	1	0	60	60	9.45	139	352	2.76	5.76	0.58	2.08696	127.536	4.75862
1	45	2	1	1	1	2	1	3	3	0	1	0	60	60	6.11	130	226	1.98	3.78	0.29	1.90909	114.141	6.82759
1	44	2	1	0	2	1	1	2	1	0	1	0	60	60	8.39	142	206	1.28	6.28	0.65	4.90625	160.938	1.96923
1	46	2	1	1	1	1	1	3	3	0	1	0	60	60	6.3	125	316	2.34	3.31	0.4	1.41453	135.043	5.85
1	45	3	1	1	2	1	1	1	0	0	1	0	59	59	5.4	110	179	1.58	3.41	0.3	2.15823	113.291	5.26667
1	53	2	0	0	1	1	0	0	0	0	3	0	59	59	5.47	147	242	1.57	3.35	0.38	2.13376	154.14	4.13158
1	58	2	1	0	1	1	1	1	1	0	1	0	59	59	6.71	140	233	2.39	3.57	0.37	1.49372	97.4895	6.45946
1	55		1	1	1	1	1	2	0	1	2	0	59	59	4.87	135	271	1.69	2.73	0.24	1.61539	160.355	7.04167
1	59	2	1	0	2	1	0	3	3	0	1	0	59	59	9.63	141	295	2.77	6.33	0.37	2.2852	106.498	7.48649
1	52	2	1	0	1	2	1	3	1	0	1	0	59	59	7.81	122	195	1.33	5.87	0.56	4.41353	146.617	2.375
1	63	2	1	0	1	1	0	2	3	0	1	0	59	59	10.15	133	250	2.44	7.16	0.49	2.93443	102.459	4.97959
1	45		1	1	2	1	1	1	0	1	2	0	59	59	8.27	135	305	2.83	5.04	0.31	1.78092	107.774	9.12903
0	47	1	1	1	2	2	0	1	1	0	1	0	59	59	8.68	132	247	1.23	7.15	0.28	5.81301	200.813	4.39286
1	27	2	0	0	1	1	0	3	3	0	1	0	59	59	6.43	133	211	1.59	4.17	0.56	2.62264	132.704	2.83929
1	39	1	1	1	1	2	1	3	3	0	1	0	59	59	6.68	145	192	1.45	4.86	0.28	3.35172	132.414	5.17857
0	72	2	0	0	1	1	0	3	3	0	1	0	59	59	7.28	134	219	3.03	3.43	0.53	1.13201	72.2772	5.71698
0	50	2	0	0	1	1	0	3	3	0	1	0	59	59	12.1	147	235	3.44	7.76	0.53	2.25581	68.314	6.49057
0	45	3	1	0	2	1	0	3	3	0	1	0	59	59	6.3	124	348	1.45	4.21	0.55	2.90345	240	2.63636
1	52	2	1	0	1	1	1	2	3	0	1	0	59	59	6.22	122	154	2.05	3.11	0.71	1.51707	75.122	2.88732
0	46	3	1	1	3	2	1	1	0	0	1	0	59	59	10.2	157	300	1.86	7.29	0.82	3.91935	161.29	2.26829
1	57	3	1	0	2	1	0	1	0	0	1	0	59	59	5.07	119	205	1.35	3.26	0.39	2.41481	151.852	3.46154
1	47	2	1	3	3	2	1	3	1	0	1	0	59	59	7.69	140	331	2.82	4.12	0.64	1.46099	117.376	4.40625
1	57	2	1	0	1	2	1	3	3	0	1	0	59	59	10.06	119	323	3.7	6.44	0.75	1.74054	87.2973	4.93333
1	40	3	1	0			1	3	1	0	1	0	59	59	5.08	132	292	1.76	2.9	0.31	1.64773	165.909	5.67742
1	45	2	1	0	1	1	0	3	3	0	1	0	59	59	5.78	117	206	1.88	2.81	0.81	1.49468	109.574	2.32099
1	34		1			1	1	1	0	0	1	0	59	59	9.81	128	210	1.58	7.41	0.74	4.68987	132.911	2.13514
1	41	2	1	1	1	2	1	0	0	0	3	0	59	59	7.68	121	233	2.41	4.69	0.59	1.94606	96.6805	4.08475
1	35	2	1	1	2		1	3	2	0	1	0	59	52	5.88	132	247	1.25	4.22	0.36	3.376	197.6	3.47222
1	65	2	1	0	2	1	0	3	3	0	1	0	59	59	7.43	142	181	2.43	4.59	0.35	1.88889	74.4856	6.94286
1	54	3	1	0	1	1	0	0	0	0	3	0	59	59	3.51	128	215	1.29	1.56	0.27	1.2093	166.667	4.77778
1	30	2	1	0	2	1	0	3	1	0	1	0	59	23	5.92	129	254	1.65	3.44	0.59	2.08485	153.939	2.79661
1	37	2	1	1	1	1	1	3	3	0	1	0	59	59	5.66	120	124	0.94	4.31	0.32	4.58511	131.915	2.9375
1	66	2	0	0	2	1	0	3	3	0	1	0	59	59	6.46	133	227	2.26	3.63	0.45	1.6062	100.442	5.02222
0	76	1	1	0	1	1	1	3	3	0	1	0	59	59	5.87	122	188	1.03	4.32	0.45	4.19418	182.524	2.28889
1	35		1	1			1	3	3	1	2	0	59	59	5.98	113	170	2.03	3.43	0.3	1.68965	83.7438	6.76667
1	52	2	0	1	1	2	0	3	3	0	1	0	58	58	8.7	119	186	1.72	6.46	0.43	3.75581	108.14	4
1	34	2	1	1	1	2	1	0	0	0	3	0	58	58	6.38	133	212	2.04	3.78	0.41	1.85294	103.922	4.97561
1	55	3	0	1	2	1	1	3	2	0	1	0	58	58	5.12	123	234	2.09	2.58	0.38	1.23445	111.962	5.5
1	63	3	0	0	2	1	0	0	0	1	2	1	36	7	5.91	121	283	1.33	4.07	0.35	3.06015	212.782	3.8
1	42	3	1	0	1	1	0	0	0	0	3	0	58	58	5.79	103	233	1.59	3.73	0.41	2.34591	146.541	3.87805
1	60	3	1	3	1	2	0	0	0	1	2	1	29	21	7	121	262	2.07	4.1	0.55	1.98068	126.57	3.76364
1	46	3	1	0	2	1	1	3	2	0	1	0	58	58	6.21	121	298	2.31	3.37	0.33	1.45887	129.004	7
1	30	2	1	0	1	1	1	2	3	0	1	0	58	58	4.13	124	167	1.35	2.43	0.3	1.8	123.704	4.5
1	41	2	0	0	2	1	1	3	3	0	1	0	58	58	8.72	146	360	3	4.69	0.73	1.56333	120	4.10959
1	45	1	0	0	1	1	0	2	3	0	1	0	58	58	5.32	122	224	2.24	2.56	0.43	1.14286	100	5.2093
1	47	3	1	0	2	1	1	0	0	1	2	0	58	58	9.95	132	245	1.7	7.93	0.3	4.66471	144.118	5.66667
1	55	2	1	1	2	2	0	0	0	0	3	0	58	58	6.22	131	250	1.88	3.81	0.43	2.0266	132.979	4.37209
1	46	3	1	0	2	1	0	1	0	0	1	0	58	58	10.03	130	354	3.3	6.01	0.46	1.82121	107.273	7.17391
1	56	2	1	0	2	1	1	2	2	0	1	0	58	58	8.04	140	329	3.17	4.23	0.46	1.33438	103.785	6.8913
1	48	2	1	0	1	1	0	3	3	0	1	0	58	58	4.74	131	303	1.29	3.16	0.19	2.44961	234.884	6.78947
1	47	2	1	3	1	1	1	3	3	0	1	0	58	52	9.33	125	226	3.24	5.29	0.68	1.63272	69.7531	4.76471
1	55		0	1		1	1	0	0	0	3	0	58	58	5.84	122	184	0.84	4.54	0.42	5.40476	219.048	2
1	41	2	1	1	2	2	0	0	2	0	1	0	58	58	7.3	125	225	2.16	4.5	0.53	2.08333	104.167	4.07547
1	54	3	1	1	2	2	1	0	0	0	3	0	57	57	6.93	109	187	0.81	5.82	0.28	7.18518	230.864	2.89286
1	55	3	1	0	1	1	1	2	3	0	1	0	57	57	10.57	135	314	3.9	5.91	0.64	1.51538	80.5128	6.09375
1	56	3	1	0	2	2	1	0	0	1	2	0	57	45	5.09	119	233	1.38	3.44	0.21	2.49275	168.841	6.57143
1	55	3	1	1	1	2	0	0	0	1	2	0	57	57	5.29	137	222	1.61	2.96	0.7	1.83851	137.888	2.3
1	54	2	1	1	2	1	1	0	0	0	3	1	43	43	9.26	112	348	1.49	6.98	0.91	4.68456	233.557	1.63736
1	44	2	0	3	3	1	1	3	2	0	1	0	57	57	5	116	210	1.75	2.69	0.36	1.53714	120	4.86111
1	54	3	1	2	1	1	1	3	2	0	1	0	57	57	5.26	124	229	1.1	3.85	0.29	3.5	208.182	3.7931
1	47	1	0	0	1	1	0	3	3	0	1	0	57	57	6.24	119	179	1.81	3.92	0.35	2.16575	98.895	5.17143
1	48	3	0	2	1	1	1	3	2	0	1	0	60	43	7.11	122	210	2.64	3.83	0.4	1.45076	79.5455	6.6
1	52	1	1	0	1	1	0	3	3	0	1	0	57	57	6.75	123	277	2.29	3.77	0.5	1.64629	120.961	4.58
1	65	2	1	3	1	1	1	0	0	0	3	0	56	13	8.29	122	275	2.05	4.61	0.57	2.24878	134.146	3.59649
1	37	2	1	1	2	1	1	2	1	0	1	0	56	56	8.34	127	231	3.09	4.69	0.41	1.5178	74.7573	7.53658
1	35	2	1	2		2	0	2	3	0	1	0	56	56	6.48	133	273	2.6	3.35	0.34	1.28846	105	7.64706
1	52	3	0	2	2	1	1	3	0	0	1	0	56	56	4.36	96	244	1.21	1.78	0.08	1.47107	201.653	15.125
1	43	2	0	0	1	1	0	3	3	0	1	0	56	56	10.12	116	164	2.57	6.65	0.65	2.58755	63.8132	3.95385
1	47	2	1	3	2	1	1	3	2	0	1	0	56	56	7.39	122	295	2.74	4.98	0.58	1.81752	107.664	4.72414
1	34	3	1	0	1	1	1	0	0	0	3	0	56	56	9.63	123	335	2.65	6.41	0.33	2.41887	126.415	8.0303
1	50	2	0	0	1	1	0	3	3	0	1	0	56	56	6.76	129	230	2.33	3.82	0.41	1.63949	98.7124	5.68293
1	34	3	1	0	2	1	0	0	1	0	1	0	56	56	9.83	127	277	3.42	5.84	0.5	1.7076	80.9942	6.84
0	57	3	1	0	1	1	1	0	0	1	2	0	56	4	5.69	127	196	2.02	2.57	0.47	1.27228	97.0297	4.29787
1	47	2	0	1	3	1	1	3	1	0	1	0	56	56	9.44	120	415	1.72	7.21	0.44	4.19186	241.279	3.90909
1	38	3	1	1	1	2	0	0	0	0	3	0	56	56	5.7	117	223	2.09	3.14	0.35	1.50239	106.699	5.97143
0	28	2	1	0	1	1	0	1	1	1	2	0	56	56	5.06	128	175	2.15	2.48	0.3	1.15349	81.3953	7.16667
1	51	1	0	0	1	1	0	2	1	0	1	0	56	56	6.88	131	260	2.47	3.8	0.44	1.53846	105.263	5.61364
0	44	3	1	0	2	1	0	1	3	0	1	0	56	56	10.2	142	168	0.9	8.4	0.9	9.33333	186.667	1
1	38	1	1	1	1	2	0	2	2	0	1	0	55	55	7.62	96	339	1.86	4.18	0.62	2.24731	182.258	3
0	58	2	1	2	1	1	1	2	1	0	1	0	55	35	7.1	122	196	2.72	3.54	0.58	1.30147	72.0588	4.68966
1	64	1	0	0	1	1	0	3	3	0	1	0	55	55	8.21	129	242	3.09	4.52	0.46	1.46278	78.3172	6.71739
0	51	2	1	1	1	2	1	3	3	0	1	0	55	55	6.22	138	237	2.63	3.25	0.23	1.23574	90.1141	11.4348
1	55		1		2	2	1	2	2	0	1	0	55	55	9.65	140	264	1.92	6.99	0.52	3.64062	137.5	3.69231
1	35	2	1	0	1	1	0	0	0	0	3	0	55	55	8.46	126	233	2.8	4.92	0.5	1.75714	83.2143	5.6
1	58	3	1	3	2	1	1	0	0	0	3	0	55	55	6.7	130	246	1.81	4.4	0.44	2.43094	135.912	4.11364
1	40	2	0	0	1	1	0	3	2	0	1	0	55	55	6.11	131	221	1.56	4.09	0.41	2.6218	141.667	3.80488
1	30	3	1	0	1	1	0	3	3	0	1	0	55	55	8.65	128	287	2.54	5.57	0.37	2.19291	112.992	6.86486
1	64	2	0	0	2	1	1	3	3	0	1	0	55	55	5.21	99	266	2.33	3.32	0.36	1.42489	114.163	6.47222
1	45	3	0	3	2	1	1	0	0	1	2	1	55	4	5.68	128	142	1.89	3.24	0.37	1.71429	75.1323	5.10811
1	58	2	1	1	2	2	0	0	0	0	3	0	55	55	3.81	121	174	1.22	2.12	0.4	1.73771	142.623	3.05
1	47	3	1	0	1	1	0	2	0	0	1	0	55	55	7.21	144	288	2.56	4.09	0.38	1.59766	112.5	6.73684
1	40	3	1	0		2	0	0	1	0	1	0	55	55	4.86	123	277	1.35	2.98	0.48	2.20741	205.185	2.8125
1	48	2	1	0	1	1	0	3	3	0	1	0	55	55	5.89	128	210	2.1	3.19	0.53	1.51905	100	3.96226
1	35	1	1	0	1	1	1	3	3	0	1	0	55	55	7.05	127	317	2.2	4.42	0.37	2.00909	144.091	5.94595
1	44	2	1	2	1	2	0	2	3	0	1	0	55	55	9.19	136	288	1.9	6.64	0.58	3.49474	151.579	3.27586
1	73	3	1	1	3	1	1	0	0	0	3	1	29	18	7	106	346	1.7	4.78	0.44	2.81176	203.529	3.86364
1	46	2	1	0	2	2	1	2	2	0	1	0	55	55	6.63	123	198	1.64	4.52	0.38	2.7561	120.732	4.31579
1	43	3	1	1	3	1	1	5	5	1	2	0	55	55	14.23	135	189	1.18	12.11	0.9	10.2627	160.169	1.31111
0	91	2	0	1	3	1	1	2	3	0	1	1	10	10	6.57	129	237	2.57	4.46	0.49	1.73541	92.2179	5.2449
1	40	2	1	0	1	1	0	0	0	0	3	0	55	55	7.79	131	215	1.5	5.51	0.55	3.67333	143.333	2.72727
1	34	3	1	0	2	1	1	0	0	0	3	0	55	55	6.17	102	175	1.89	3.81	0.36	2.01587	92.5926	5.25
1	47	2	1	1	1	2	0	2	0	0	1	0	55	55	7.6	122	326	1.77	4.92	0.53	2.77966	184.181	3.33962
0	81	2	0	0	2	1	1	0	0	0	3	0	55	55	6.02	130	193	1.95	3.53	0.42	1.81026	98.9744	4.64286
1	46	3	1	2	2	2	0	2	0	1	2	0	55	55	6.59	118	268	2.54	3.54	0.41	1.3937	105.512	6.19512
1	44		0		1	1	1	3	3	0	1	0	55	55	8.56	130	289	2.77	5.2	0.4	1.87726	104.332	6.925
1	38	2	0	0	1	1	0	2	3	0	1	0	55	55	6.77	130	265	1.82	4.35	0.39	2.39011	145.604	4.66667
1	61	1	1	0	2	1	0	3	3	0	1	0	55	55	7.4	142	232	3.17	3.62	0.42	1.14196	73.1861	7.54762
1	45	3	0	3	3	1	1	0	0	0	3	0	55	9	6.56	77	293	0.58	5.58	0.39	9.62069	505.172	1.48718
1	47	3	0	0	1	1	1	0	0	0	3	0	55	55	4.42	125	220	1.52	2.53	0.28	1.66447	144.737	5.42857
1	70	3	1	1	3	1	1	3	3	0	1	0	55	35	5.04	140	283	1.4	3.09	0.25	2.20714	202.143	5.6
0	54	1	1	2		1	1	3	3	0	1	0	55	55	7.26	130	407	2.26	4.56	0.35	2.0177	180.088	6.45714
1	55	2	1	1	3	1	1	0	0	0	3	0	55	55	5	133	190	1.73	2.98	0.26	1.72254	109.827	6.65385
1	54	2	0	0	1	1	0	3	3	0	1	0	54	54	7.45	133	283	2.08	4.9	0.32	2.35577	136.058	6.5
0	62	3	0	3	3	2	1	3	3	0	1	0	54	54	9.1	101	348	1.71	6.21	1.07	3.63158	203.509	1.59813
1	54	2	0	0	1	1	0	1	1	1	2	0	54	54	6	136	249	1.95	3.59	0.36	1.84103	127.692	5.41667
1	62		1	0		1	1	2	0	1	2	0	54	54	2.91	124	82	0.99	1.57	0.22	1.58586	82.8283	4.5
1	52	1	1	0	1	1	0	0	0	0	3	0	54	54	7.07	139	273	0.96	6.08	0.02	6.33333	284.375	48
1	51	1	0	0	1	1	0	3	3	0	1	0	54	54	8.18	136	218	1.78	6.01	0.37	3.3764	122.472	4.81081
1	51	3	1	0	2	1	0	0	0	0	3	0	54	54	5.57	111	272	1.68	3.28	0.43	1.95238	161.905	3.90698
1	47	3	1	0	2	1	0	0	0	0	3	0	54	54	5.59	138	255	1.8	3.13	0.55	1.73889	141.667	3.27273
1	33	2	0	0	1	1	1	2	2	0	1	0	54	54	3.25	134	189	1.58	1.39	0.19	0.879747	119.62	8.31579
1	42	3	1	0		1	0	3	3	1	2	0	54	54	9.31	133	297	2.06	6.81	0.38	3.30583	144.175	5.42105
1	47	3	1	1	2	2	0	3	3	1	2	0	54	54	6.06	116	226	2	3.35	0.53	1.675	113	3.77359
1	49	2	1	0	1	1	0	3	3	0	1	0	54	54	7.83	119	208	2.19	5.18	0.35	2.3653	94.9772	6.25714
1	69	3	1	0	1	2	1	3	2	0	1	0	54	54	7.37	134	289	1.43	5.56	0.32	3.88811	202.098	4.46875
1	61	3	1	0	2	1	1	1	1	0	1	0	54	54	5.89	120	220	1.67	3.45	0.42	2.06587	131.737	3.97619
1	44	3	1	2	2	1	1	3	3	0	1	0	54	54	9.96	144	244	2.97	6.23	0.59	2.09764	82.1549	5.0339
0	36	2	1	3	2	1	1	2	2	0	1	0	53	53	7.13	88	308	2.95	3.33	0.61	1.12881	104.407	4.83607
1	45	2	1	0	1	2	0	2	3	0	1	0	53	53	5.76	147	277	2.15	3.13	0.35	1.45581	128.837	6.14286
1	43		1	0		1	1	5	5	1	2	0	53	53	3.89	127	141	2.41	0.93	0.5	0.385892	58.5062	4.82
1	44	3	1	0	1	1	0	0	0	0	3	0	53	53	7.75	124	282	2.22	4.6	0.61	2.07207	127.027	3.63934
1	35	3	1	0	1	1	0	0	0	0	3	0	53	53	5.84	139	234	2.6	2.82	0.37	1.08462	90	7.02703
1	46	3	1	0		1	0	3	3	0	1	0	53	53	6.21	125	407	2.33	3.23	0.43	1.38627	174.678	5.41861
1	57	2	0	0	1	1	1	3	2	0	1	0	53	53	8.25	131	317	3.27	5.38	0.53	1.64526	96.9419	6.16981
1	43	2	1	2	1	2	0	3	3	0	1	0	53	53	5.77	131	260	2.16	2.9	0.6	1.34259	120.37	3.6
1	49	3	1	0	1	1	1	0	0	0	3	0	53	53	3.92	103	238	1.73	1.4	0.66	0.809249	137.572	2.62121
1	44	3	1	0	1	1	0	0	0	0	3	0	53	53	10.07	127	304	2.85	6.4	0.66	2.24561	106.667	4.31818
1	51	3	1	1	2	2	1	3	2	0	1	0	53	53	5.92	122	243	2.48	2.91	0.45	1.17339	97.9839	5.51111
1	38	3	1	1	2	2	0	3	2	0	1	0	53	53	6.96	112	340	1.9	4.31	0.5	2.26842	178.947	3.8
1	51	3	1	1	2	2	1	0	0	1	2	0	53	53	4.92	131	262	2.02	2.5	0.3	1.23762	129.703	6.73333
1	39	2	1	2	2	2	0	3	2	0	1	0	53	53	5.29	121	286	1.52	3.26	0.37	2.14474	188.158	4.10811
1	50	3	1	0	2	2	0	3	2	0	1	0	53	53	7.35	144	225	1.82	5.11	0.34	2.80769	123.626	5.35294
1	46	3	1	0	1	1	0	1	0	0	1	0	53	53	8.99	111	247	1.68	6.5	0.76	3.86905	147.024	2.21053
1	40	2	1	1	2	2	0	3	0	0	1	0	53	53	5.39	128	172	2.68	2.19	0.42	0.817164	64.1791	6.38095
1	47	2	1	0	2	1	0	2	1	0	1	0	53	53	5.69	139	356	1.22	4.1	0.28	3.36066	291.803	4.35714
1	68	2	1	0	2	1	1	3	3	0	1	0	53	53	5.87	129	271	1.5	3.5	0.61	2.33333	180.667	2.45902
1	50	2	1	1	1	1	1	2	1	0	1	0	53	53	6.43	133	241	2.87	3.04	0.38	1.05923	83.9721	7.55263
1	46	3	1	0	1	1	0	3	3	0	1	0	53	53	7	140	248	2.3	4.16	0.43	1.8087	107.826	5.34884
1	42	2	1	2	1	2	0	3	2	0	1	0	53	53	9.4	68	183	0.9	7.87	0.62	8.74444	203.333	1.45161
1	41	2	1	0	2	1	1	0	0	0	3	0	53	53	4.02	98	230	1.25	2.23	0.43	1.784	184	2.90698
1	38	3	1	0	1	1	0	0	0	1	2	0	52	52	5.49	124	232	1.75	3.38	0.31	1.93143	132.571	5.64516
1	54	3	1	0	3	1	1	0	0	1	2	0	52	52	5.86	119	283	2.47	3.97	0.36	1.60729	114.575	6.86111
1	45	3	1	0	2	1	1	0	0	0	3	0	52	52	4.15	135	292	1.73	1.55	0.36	0.895954	168.786	4.80556
1	38	3	1	1	2	1	1	3	2	0	1	0	52	52	9.09	146	275	1.01	7.48	0.58	7.40594	272.277	1.74138
1	62	3	1	3	2	2	1	0	3	0	1	0	52	52	3.7	94	248	1.81	1.85	0.68	1.0221	137.017	2.66176
1	33	2	1	1	1	2	0	3	3	0	1	0	52	52	5.68	128	289	1.68	3.45	0.53	2.05357	172.024	3.16981
1	41	2	1	0	1	1	0	0	0	0	3	0	52	52	6.37	120	285	1.54	4.3	0.35	2.79221	185.065	4.4
1	39	3	1	1	1	1	1	0	0	0	3	0	52	52	5.66	119	232	2.34	2.83	0.28	1.2094	99.1453	8.35714
1	23	1	1	2	3	2	0	3	3	0	1	0	52	52	5.65	106	328	1.02	4.09	0.41	4.0098	321.569	2.4878
1	53	3	1	1	2	2	1	3	2	0	1	0	52	52	5.38	118	315	1.94	3	0.33	1.54639	162.371	5.87879
1	24	2	1	0	1	1	0	0	0	1	2	0	52	52	5.01	123	388	1.26	3.34	0.36	2.65079	307.937	3.5
1	38	1	1	1	1	2	0	1	0	1	2	0	52	52	7.49	128	357	1.28	5.64	0.5	4.40625	278.906	2.56
1	52	3	1	0	1	1	0	0	0	1	2	0	52	52	5.66	108	281	1.9	3.29	0.43	1.73158	147.895	4.41861
1	62	2	1	1	3	1	1	3	1	0	1	0	52	52	4.81	132	231	1.82	2.65	0.25	1.45604	126.923	7.28
1	40	1	0	0	1	1	0	1	2	0	1	0	52	52	7.31	134	293	1.81	4.72	0.56	2.60773	161.878	3.23214
1	53	3	1	0			1	0	0	0	3	0	52	52	6.74	119	352	1.34	5	0.27	3.73134	262.687	4.96296
1	41	2	0	1	2	1	1	3	2	0	1	0	52	52	5.57	108	262	1.67	3.18	0.56	1.90419	156.886	2.98214
1	69	2	0	0	1	1	1	3	3	0	1	0	52	52	8.8	117	277	3.26	4.7	0.65	1.44172	84.9693	5.01539
1	43	1	1	1	1	2	0	2	3	0	1	0	52	52	7	127	197	1.53	4.93	0.43	3.22222	128.758	3.55814
1	48	2	1	0	1	2	0	2	2	1	2	0	52	52	8.52	141	263	2.45	5.53	0.4	2.25714	107.347	6.125
0	50	2	0	0	1	1	1	3	1	0	1	0	52	52	4.75	142	193	1.87	2.37	0.4	1.26738	103.209	4.675
1	43	2	0	0	1	1	0	2	3	0	1	0	52	52	5.23	124	234	1.53	3.27	0.22	2.13726	152.941	6.95455
1	72	3	1	0		2	0	3	0	0	1	0	51	51	8.21	126	130	3.28	4.13	0.63	1.25915	39.6341	5.20635
1	39	3	1	0	1	1	0	0	0	1	2	0	51	51	5.7	127	185	1.18	4.21	0.22	3.5678	156.78	5.36364
1	41	1	1	0		1	0	0	0	0	3	0	51	51	5.97	141	337	1.86	3.78	0.24	2.03226	181.183	7.75
1	42	3	1	1	1	2	0	0	0	1	2	0	42	10	6.15	122	208	1.52	4.33	0.29	2.84868	136.842	5.24138
0	58		1		2	1	1	3	0	0	1	0	51	51	7.13	136	196	2.43	4.06	0.47	1.67078	80.6584	5.17021
1	35	3	1	0	1	1	0	2	1	0	1	0	51	51	4.36	131	360	1.78	2.06	0.48	1.1573	202.247	3.70833
1	52	3	1	2	3	2	1	0	0	0	3	0	51	5	4.98	127	290	1.36	3.21	0.38	2.36029	213.235	3.57895
1	71	3	0		2	1	1	1	0	0	1	0	51	51	4.23	127	130	1.74	2.08	0.31	1.1954	74.7126	5.6129
1	44	2	1	1	1	2	0	2	1	1	2	0	51	51	8.55	140	317	2.93	4.75	0.56	1.62116	108.191	5.23214
0	75	3	0	1	1	1	1	0	0	0	3	0	51	51	5.31	86	164	1.7	3.19	0.34	1.87647	96.4706	5
1	42	2	1	0	1	2	0	0	2	0	1	0	51	51	4.49	117	185	2.26	1.77	0.42	0.783186	81.8584	5.38095
1	46	2	0	1	2	2	0	3	0	1	2	0	51	51	3.78	130	325	0.73	2.56	0.34	3.50685	445.205	2.14706
1	38	3	0	2	2	2	1	0	0	0	3	0	51	51	6.14	134	391	1.53	4.02	0.53	2.62745	255.556	2.88679
1	66	3	1	0	1	1	0	2	0	0	1	0	51	51	5.02	127	232	1.46	3.21	0.27	2.19863	158.904	5.40741
1	43	2	0	1	2	2	0	0	0	0	3	0	51	23	6.73	96	203	1.99	4.13	0.57	2.07538	102.01	3.49123
1	45	2	1	0	1	1	0	2	2	0	1	0	50	50	5.96	102	136	2.13	3.17	0.48	1.48826	63.8498	4.4375
1	47	3	1	1	3	1	1	2	1	0	1	0	50	50	6.1	112	209	2.3	3.04	0.67	1.32174	90.8696	3.43284
0	33	3	1	0	1	1	0	3	0	0	1	0	50	50	9.1	141	334	3.66	4.96	0.39	1.35519	91.2568	9.38462
1	30	3	1	0		1	0	0	1	0	1	0	50	50	6.94	136	160	2.27	3.96	0.39	1.74449	70.4846	5.82051
0	55	2	1	0	2	1	0	3	2	0	1	0	50	50	7.24	126	220	2.1	4.47	0.35	2.12857	104.762	6
1	43	2	1	0	2	2	0	3	3	0	1	0	50	50	8.87	122	241	2.02	6.03	0.66	2.98515	119.307	3.06061
0	72	1	1	0	1	1	0	0	1	0	1	0	50	50	6.25	140	229	1.19	4.2	0.72	3.52941	192.437	1.65278
1	64	3	1	2	2	1	1	3	3	0	1	0	50	50	8.75	129	288	1.99	6.22	0.47	3.12563	144.724	4.23404
1	58	3	1	3	3	2	1	3	0	1	2	0	50	50	8.17	115	250	2.66	4.84	0.59	1.81955	93.985	4.50847
1	71	2	0	0	1	1	1	2	3	0	1	0	50	50	6.04	112	181	2.07	3.4	0.48	1.64251	87.4396	4.3125
1	62	3	0	1	3	2	1	3	0	0	1	0	50	50	6.69	141	298	2.12	3.97	0.5	1.87264	140.566	4.24
1	50		1	0			1	0	0	0	3	0	50	14	6.33	140	279	2.11	3.55	0.35	1.68246	132.227	6.02857
1	25	3	1	0	1	1	0	1	3	0	1	0	50	50	7.21	132	264	1.55	5.06	0.41	3.26452	170.323	3.78049
1	64	3	1	1		1	1	0	0	0	3	0	50	50	4.58	123	235	1.43	2.68	0.23	1.87413	164.336	6.21739
1	39	1	0	0	1	1	0	3	3	1	2	0	50	50	6.03	126	279	1.42	3.94	0.59	2.77465	196.479	2.40678
1	37	3	1	1	2	1	1	0	0	0	3	0	50	50	6.49	126	273	2.09	4.02	0.31	1.92345	130.622	6.74193
1	46	2	1	0	2	1	0	2	3	0	1	0	50	50	7.09	126	291	2.13	4.18	0.57	1.96244	136.62	3.73684
1	40	3	1	2	2	2	0	0	0	1	2	0	50	50	5.19	113	158	2.39	2.28	0.36	0.953975	66.1088	6.63889
1	40	3	1	0	2	1	0	0	1	0	1	0	50	50	8.14	118	349	2.63	4.28	0.52	1.62738	132.7	5.05769
1	53	2	1	0	2	2	1	3	0	1	2	0	50	50	8.71	135	281	3.35	4.56	0.65	1.36119	83.8806	5.15385
1	64	2	1	0	2	1	0	3	3	0	1	0	50	50	10.03	139	450	2.96	6.5	0.49	2.19595	152.027	6.04082
1	55	3	1	1	2	2	0	3	0	0	1	0	50	50	6.95	133	310	1.89	4.46	0.33	2.35979	164.021	5.72727
1	53	3	1	0	2	1	1	0	0	0	3	0	50	50	5.2	124	227	1.76	2.95	0.27	1.67614	128.977	6.51852
1	38	3	1	0	1	1	0	3	0	0	1	0	50	50	7.43	132	212	2.03	4.66	0.45	2.29557	104.433	4.51111
1	53	2	1	0	1	1	1	3	3	0	1	0	50	50	6.74	124	255	2.94	3.27	0.36	1.11224	86.7347	8.16667
0	79	2	0	0	1	1	0	3	3	0	1	0	50	50	7.5	134	245	1.85	5.05	0.4	2.72973	132.432	4.625
1	50	2	1	0	1	1	0	3	3	0	1	0	50	50	8.06	131	239	2.03	5.32	0.56	2.62069	117.734	3.625
1	35	3	1	2	1	2	0	0	0	1	2	0	50	50	6.67	134	221	2.57	3.5	0.47	1.36187	85.9922	5.46809
1	42	3	1	0	2	1	0	0	0	1	2	0	49	49	7.17	117	228	1.58	4.66	0.6	2.94937	144.304	2.63333
1	50	2	1	0	1	1	0	2	3	0	1	0	49	49	9.48	114	224	2.61	6.28	0.51	2.40613	85.8238	5.11765
1	57	2	1	2	1	2	0	1	0	0	1	0	49	49	10.36	144	244	3.03	6.39	0.59	2.10891	80.5281	5.13559
1	42	2	1	0	2	1	0	3	3	0	1	0	49	49	4.85	101	135	1.62	2.74	0.44	1.69136	83.3333	3.68182
1	37	3	1	3	3	1	1	0	0	1	2	0	49	49	6.5	123	230	2.39	3.58	0.42	1.49791	96.2343	5.69048
1	28	2	1	1	3	1	1	3	3	1	2	0	49	25	8.7	140	313	3.12	4.73	0.6	1.51603	100.321	5.2
1	64	2	0	3	1	2	0	3	2	0	1	0	49	49	15.76	128	292	3.87	10.75	0.95	2.77778	75.4522	4.07368
1	43	3	1	0	1	1	0	0	0	0	3	0	49	49	9.31	127	302	2.89	5.76	0.53	1.99308	104.498	5.45283
1	40	2	1	0	1	1	0	3	3	0	1	0	49	49	14.71	129	285	1.88	11.86	0.18	6.30851	151.596	10.4444
1	51	3	1	3	2	1	1	0	0	1	2	0	49	49	6.65	144	218	2.43	3.56	0.38	1.46502	89.7119	6.39474
1	60	2	1	0	1	1	0	3	3	0	1	0	49	43	4.21	120	229	1.25	2.63	0.23	2.104	183.2	5.43478
1	64	2	1	1	2	2	1	0	0	0	3	0	49	49	6.89	142	280	2.28	3.83	0.47	1.67982	122.807	4.85106
1	47	3	1	1	2	1	1	0	1	1	2	0	49	38	9.37	109	207	2.08	6.63	0.75	3.1875	99.5192	2.77333
1	64	3	1	1	1	1	1	3	3	0	1	0	49	49	7.19	135	253	2.48	4.33	0.28	1.74597	102.016	8.85714
1	58	2	1	0	1	1	0	3	1	0	1	0	49	49	8.71	133	239	2.82	5.37	0.42	1.90426	84.7518	6.71429
1	45		1	0		1	1	5	5	1	2	0	49	49	5.99	128	230	2.25	3.27	0.39	1.45333	102.222	5.76923
1	74		0		2	1	1	3	2	0	1	0	49	49	6.43	99	162	2.58	4.33	0.37	1.6783	62.7907	6.97297
1	51	3	1	1	1	2	0	0	0	0	3	0	49	49	7.12	120	291	1.41	5.23	0.36	3.70922	206.383	3.91667
1	45	1	1	1	1	2	0	3	3	0	1	0	49	49	3.97	113	250	1.51	2.2	0.22	1.45695	165.563	6.86364
0	58	2	0	0	1	1	0	3	2	0	1	0	49	49	8.67	116	304	3.04	5.01	0.55	1.64803	100	5.52727
1	57	2	1	0	1	1	1	3	1	0	1	0	49	49	4.77	123	191	1.96	2.39	0.3	1.21939	97.449	6.53333
1	34	1	1	1	1	2	0	3	2	0	1	0	49	49	7.12	135	204	2.7	3.95	0.41	1.46296	75.5556	6.58537
1	50	2	1	0	1	1	0	2	1	1	2	0	48	48	14.63	136	249	2.52	11.63	0.41	4.61508	98.8095	6.14634
1	39	2	1	1	2	1	1	3	3	0	1	0	48	48	10.98	136	305	3.57	6.37	0.4	1.78431	85.4342	8.925
1	63	1	1	0	1	1	0	3	2	0	1	0	48	48	7.05	128	305	3.07	2.96	0.52	0.964169	99.3485	5.90385
1	62	1	1	0	1	1	0	0	0	1	2	0	48	48	5.98	133	201	2.16	3.46	0.26	1.60185	93.0556	8.30769
1	54	3	1	0	2	1	1	0	0	1	2	0	48	48	5.19	138	207	2.46	3.17	0.48	1.28862	84.1463	5.125
1	39	2	1	0	2	1	0	2	3	0	1	0	48	48	7.97	121	328	3.33	4.17	0.31	1.25225	98.4985	10.7419
1	58	2	1	1	2	2	0	3	0	0	1	0	48	48	5.92	124	205	2.74	2.37	0.27	0.864964	74.8175	10.1481
0	36	2	1	1			1	3	3	0	1	0	48	48	6.68	125	230	2.3	3.93	0.36	1.7087	100	6.38889
0	29	3	1	0	1	1	0	1	2	0	1	0	48	48	4.58	114	131	1.98	2.09	0.29	1.05556	66.1616	6.82759
1	29	3	1	0	2	2	0	0	0	0	3	0	48	48	8.54	109	408	0.83	7.66	0.04	9.22892	491.566	20.75
0	37	2	1	1	2	2	0	2	1	0	1	0	48	48	8.13	121	281	2.81	4.45	0.59	1.58363	100	4.76271
1	60	3	1	1	1	1	1	0	0	0	3	0	48	48	5.65	129	288	2.05	3.1	0.29	1.51219	140.488	7.06897
1	58	3	1	0	1	1	1	0	0	0	3	0	48	48	4.88	134	307	1.26	3.28	0.23	2.60317	243.651	5.47826
1	46	1	1	0	1	1	1	3	2	0	1	0	48	48	6.28	136	284	1.18	4.76	0.29	4.0339	240.678	4.06897
1	32	3	1	0	2	1	1	5	5	1	2	0	48	48	6.05	119	291	1.96	3.37	0.57	1.71939	148.469	3.4386
1	64	2	1	0	2	1	0	3	3	0	1	0	48	48	6.41	139	186	2.39	3.38	0.39	1.41423	77.8243	6.12821
1	42	3	1	1	2	1	1	5	5	1	2	0	48	48	7.26	109	315	2.4	3.96	0.83	1.65	131.25	2.89157
0	84	3	0		1	1	1	3	2	0	1	0	48	48	4.04	117	170	1.8	1.62	0.44	0.9	94.4444	4.09091
0	77	3	1	1	2	1	1	1	1	1	2	0	48	48	5.41	127	349	1.67	3.31	0.3	1.98204	208.982	5.56667
1	34	3	1	0	2	1	0	0	0	1	2	0	48	19	5.37	121	182	1.38	3.38	0.51	2.44928	131.884	2.70588
0	34	1	1	0	1	1	0	0	1	0	1	0	48	48	4.33	113	162	1.62	2.43	0.25	1.5	100	6.48
1	46	2	0	2	2	2	1	3	1	1	2	0	48	48	5.61	117	231	1.44	3.81	0.33	2.64583	160.417	4.36364
1	72	2	0	0	3	1	1	3	2	0	1	0	47	47	8.31	127	251	2	4.71	1.19	2.355	125.5	1.68067
1	67	3	1	0	2	1	1	1	1	1	2	1	30	14	8.19	92	394	1.73	5.94	0.4	3.43353	227.746	4.325
1	60	3	1	0	2	1	1	2	0	0	1	0	47	4	6.22	147	203	2.03	3.42	0.43	1.68473	100	4.72093
1	47	3	1	1	2	1	1	2	2	0	1	0	47	47	6.5	113	209	1.39	4.83	0.26	3.47482	150.36	5.34615
1	54	2	1	2	3	1	1	2	2	0	1	0	47	47	6.87	139	187	2.18	4.04	0.6	1.85321	85.7798	3.63333
1	40	3	1	2	1	1	1	0	0	0	3	0	47	47	7.47	126	217	2.14	4.86	0.33	2.27103	101.402	6.48485
1	50	3	1	1	1	1	1	0	0	1	2	0	46	46	6.76	136	224	2.43	3.73	0.5	1.53498	92.1811	4.86
1	57	3	0	2	1	1	1	2	3	0	1	0	46	46	4.44	141	361	2.12	1.72	0.55	0.811321	170.283	3.85454
1	56	3	1	0	1	1	1	1	0	0	1	0	46	46	7.44	114	394	2.89	3.73	0.64	1.29066	136.332	4.51562
1	39	2	0	0	2	1	1	0	0	0	3	0	46	46	6.87	132	205	2.54	3.57	0.4	1.40551	80.7087	6.35
0	80	2	0	2		1	1	3	0	0	1	0	46	9	4.99	79	263	1.69	2.75	0.36	1.62722	155.621	4.69444
1	32	3	1	1	2	1	1	0	0	1	2	0	46	46	4.79	135	203	1.72	2.79	0.22	1.62209	118.023	7.81818
1	61	2	1	3	2	2	1	3	2	0	1	0	46	46	7.06	131	223	2.29	4.29	0.24	1.87336	97.3799	9.54167
1	53	3	1	3	1	1	1	3	3	1	2	0	46	20	4.66	136	166	1	2.3	0.29	2.3	166	3.44828
0	46	2	1	0	1	1	1	5	5	1	2	0	46	46	7.48	138	216	2.39	4.07	0.67	1.70293	90.3766	3.56716
0	77	2	0	1	2	1	1	1	1	0	1	0	46	46	9.19	88	416	3.25	4.98	0.43	1.53231	128	7.55814
0	75	2	1	0	1	1	1	3	3	0	1	0	45	45	6.91	136	156	1.8	4.49	0.54	2.49444	86.6667	3.33333
1	51	2	1	1	2	1	1	3	1	0	1	0	45	45	7.44	137	255	2.86	5.03	0.5	1.75874	89.1608	5.72
0	55		1	0		1	1	3	2	0	1	0	45	45	7.51	134	255	2.3	4.75	0.34	2.06522	110.87	6.76471
1	59	3	0	0	2	1	1	1	2	1	2	0	45	45	4.8	141	178	1.31	3.08	0.32	2.35114	135.878	4.09375
1	51	3	1		3	1	1	0	0	1	2	0	45	45	8.71	127	239	2.06	5.72	0.64	2.7767	116.019	3.21875
1	60	2	0	1	1	1	1	3	3	0	1	0	45	45	5.69	110	224	2.25	3.01	0.3	1.33778	99.5556	7.5
1	61		1	0	2	1	1	0	0	0	3	0	45	45	7.25	115	226	2.29	4.42	0.39	1.93013	98.69	5.87179
1	35	2	1	0	1	1	1	0	0	1	2	0	45	45	5.54	128	236	2.75	2.3	0.39	0.836364	85.8182	7.05128
1	41	3	1	2	2	1	1	0	0	0	3	0	45	7	8.26	134	243	2.18	5.36	0.42	2.45872	111.468	5.19048
1	29	3	1	1	1	2	1	3	3	0	1	0	45	45	4.5	121	235	1.39	2.69	0.35	1.93525	169.065	3.97143
1	47	2	1	3	2	1	1	3	3	0	1	0	45	45	5.79	124	199	2.41	3.66	0.3	1.51867	82.5726	8.03333
1	57	2	1	3	1	1	1	3	1	0	1	0	45	45	6.24	123	228	2.29	3.07	0.45	1.34061	99.5633	5.08889
1	49	1	1	0	3	1	1	1	0	0	1	0	45	45	5.26	132	245	1.28	3.41	0.52	2.66406	191.406	2.46154
1	49	2	1	0	1	1	1	1	0	0	1	0	44	44	5.92	134	268	1.72	3.84	0.24	2.23256	155.814	7.16667
1	53	3	1	3	2	1	1	3	0	0	1	0	44	44	6.11	131	254	2.97	2.63	0.4	0.885522	85.5219	7.425
0	62		1	1		2	1	0	0	1	2	0	44	44	10.23	132	277	2.33	7.33	0.49	3.14592	118.884	4.7551
1	63	3	1	1	2	2	1	1	1	1	2	0	44	44	6.62	132	258	1.91	4.3	0.36	2.25131	135.079	5.30556
0	53	2	1	0	2	1	1	3	3	0	1	0	44	44	10.2	139	243	1.74	7.92	0.45	4.55172	139.655	3.86667
1	55	3	0	1	2	1	1	2	0	1	2	0	44	44	5.31	124	256	1.64	3.06	0.27	1.86585	156.098	6.07407
1	42	3	1	2	3	2	1	1	1	0	1	1	15	2	7.45	122	316	1.22	5.66	0.51	4.63934	259.016	2.39216
1	36		1	1		1	1	0	0	0	3	0	43	43	5.72	129	271	0.82	4.27	0.55	5.20732	330.488	1.49091
0	43	2	1	1	3	1	1	3	2	0	1	1	29	13	5.85	134	269	0.56	4.9	0.37	8.75	480.357	1.51351
0	45	1	1	0	2	1	1	3	3	0	1	0	43	43	6.64	133	310	1.28	5	0.29	3.90625	242.188	4.41379
1	56	2	1	0	2	1	1	3	0	0	1	0	43	43	7.95	143	253	1.46	6.09	0.36	4.17123	173.288	4.05556
1	42	3	1	0	1	1	1	3	3	1	2	0	43	43	6.35	80	528	1.43	4.24	0.53	2.96503	369.231	2.69811
1	45	2	1	0	1	1	1	3	2	0	1	0	43	43	4.9	139	236	1.94	2.63	0.21	1.35567	121.649	9.23809
1	52	2	1	1	1	1	1	0	0	0	3	0	43	43	3.31	136	201	0.95	2.17	0.17	2.28421	211.579	5.58824
1	51	3	0	3	3	1	1	1	0	0	1	0	43	43	10.18	123	350	1.82	7.42	0.85	4.07692	192.308	2.14118
1	49		0	2		2	1	3	1	1	2	0	43	43	10.1	121	383	3.94	6.54	0.43	1.6599	97.2081	9.16279
1	43	2	1	1	2	1	1	1	2	0	1	0	43	43	7.07	130	315	1.85	3.55	0.45	1.91892	170.27	4.11111
1	48	2	1	3	3	1	1	3	3	0	1	0	43	43	4.89	135	225	1.03	3.41	0.3	3.31068	218.447	3.43333
1	72	2	0	0	1	1	1	3	3	0	1	0	43	43	6.68	138	203	2.04	3.84	0.51	1.88235	99.5098	4
1	54	1	1	0	1	1	1	3	2	0	1	0	43	43	5.69	128	196	2.67	2.53	0.34	0.947566	73.4082	7.85294
1	41	2	1	1	2	1	1	2	2	0	1	0	43	43	7.85	130	308	2.79	4.5	0.38	1.6129	110.394	7.34211
1	52	3	1	0	1	2	1	0	0	1	2	0	43	11	8.74	134	252	3.98	4.25	0.45	1.06784	63.3166	8.84444
0	79	3	0	0	2	1	1	3	1	0	1	0	42	42	6.52	147	236	1.9	3.84	0.4	9.6		4.75
1	61	1	1	0	2	1	1	3	3	0	1	0	42	42	9.18	151	216	2.17	6.49	0.34	2.99078	99.5392	6.38235
1	49	2	0	0	2	1	1	3	3	0	1	0	42	42	7.91	121	318	1.52	5.8	0.45	3.81579	209.211	3.37778
1	61	3	1	2	3	1	1	3	0	0	1	0	42	42	10.43	150	447	2.17	7.53	0.62	3.47005	205.991	3.5
1	50	3	1	2	2	1	1	0	0	1	2	0	42	5	7.79	128	283	2.36	4.94	0.36	2.09322	119.915	6.55556
1	47	2	1		1	1	1	3	3	0	1	0	42	42	6.48	135	278	1.05	4.95	0.39	4.71429	264.762	2.69231
1	54	2	1	1	3	2	1	3	3	0	1	0	42	42	4.12	136	165	1.29	2.48	0.18	1.92248	127.907	7.16667
1	34	2	1	1	2	2	1	3	2	0	1	0	42	42	4.43	124	206	1.52	2.64	0.2	1.73684	135.526	7.6
1	41	2	1	1	2	2	1	3	1	0	1	0	42	42	5.79	139	203	1.97	3.56	0.26	1.80711	103.046	7.57692
1	46		1	1	2	1	1	3	3	1	2	0	42	42	5.61	135	215	2.02	3.18	0.34	1.57426	106.436	5.94118
1	38	2	1	0	1	1	1	3	1	0	1	0	41	41	9.13	139	225	1.8	6.41	0.75	3.56111	125	2.4
1	53	3	1	0	2	1	1	0	1	1	2	0	41	41	6.11	128	207	2	3.72	0.23	1.86	103.5	8.69565
1	34	2	0	1	1	1	1	3	2	0	1	0	41	41	5.2	133	316	1.74	2.9	0.52	1.66667	181.609	3.34615
1	47	2	0	0	2	1	1	3	3	0	1	0	41	41	4.79	132	274	1.35	2.85	0.26	2.11111	202.963	5.19231
1	48	2	1	1	2	2	1	2	1	0	1	0	41	41	5.69	93	290	2.4	3.79	0.44	1.57917	120.833	5.45455
1	71	2	0	2	2	2	1	3	0	0	1	0	41	41	4.61	124	186	1.09	2.89	0.39	2.65138	170.642	2.79487
1	33		0			2	1	0	0	0	3	0	32	32	7.74	103	405	1.37	5.84	0.46	4.26277	295.62	2.97826
