# Supplementary material for: The Peripheral Blood Neutrophil-To-Lymphocyte Ratio Is Superior to the Lymphocyte-To-Monocyte Ratio for Predicting the Long-Term Survival of Triple-Negative Breast Cancer Patients
Source: PLoS One. 2015 Nov 18;10(11):e0143061. doi: 10.1371/journal.pone.0143061 (PMC4666347; doi:10.1371/journal.pone.0143061)
Supplement: S1 Table — * COX regression with the forward stepwise method was used to do multivariate analyses. (XLSX) [file pone.0143061.s003.xlsx]

## Sheet: 工作表1
Table S1. DFS and OS of all patients using univariate and multivariate* COX proportional regression analysis
	Univariate				Mutilvariate
	DFS		OS		DFS		OS
	Hazard ratio (95% CI)	P value	Hazard ratio ( 95% CI)	P value	Hazard ratio (95% CI)	P value	Hazard ratio (95% CI)	P value
Age	1.01 (1.00-1.02)	0.133	1.03 (1.01-1.04)	0.001	/	/	1.03 (1.02-1.05)	<0.001
G1	1		1
G2	3.50 (1.11-11.07)	0.033	2.87 (0.39-21.19)	0.3	/	/	/	/
G3	7.61 (2.42-23.96)	0.001	9.76 (1.35-70.59)	0.024	/	/	/	/
Node negative	1		1
Node positive	2.26 (1.73-2.95)	<0.001	2.86 (1.88-4.36)	<0.001	2.11 (1.60-2.79)	<0.001	2.80 (1.83-4.30)	<0.001
T1	1		1
T2	1.65 (1.25-2.18)	<0.001	2.10 (1.38-3.18)	0.001	1.45 (1.09-1.94)	0.011	/	/
T3	1.99 (1.27-3.13)	0.003	2.56 (1.35-4.88)	0.004	1.51 (0.94-2.41)	0.086	/	/
Luminal	1		1
HER2-positive	1.95 (1.45-2.60)	<0.001	2.78 (1.80-4.29)	<0.001	1.93 (1.42-2.61)	<0.001	2.93 (1.84-4.67)	<0.001
Triple negative	2.27 (1.63-3.15)	<0.001	3.19 (1.96-5.21)	<0.001	2.09 (1.45-3.01)	<0.001	3.15 (1.82-5.45)	<0.001
NLR >2( vs ≤2)	1.44 (1.12-1.86)	0.005	1.58 (1.08-2.33)	0.02	1.50 (1.14-1.97))	0.004	1.63 (1.07-2.49)	0.022
LMR≤4.8 (vs>4.8)	1.31 (1.01-1.69)	0.041	1.62 (1.01-2.40)	0.018	/	/	/	/
WBC	1.04 (0.97-1.11)	0.027	1.12 (1.02-1.24)	0.016	/	/	/	/
PLT	1.00 (1.00-1.00	0.244	1.00 (1.00-1.00)	0.314	/	/	/	/
Lymhpocyte	0.93 (0.77-1.14)	0.501	0.99 (0.73-1.32)	0.925	/	/	/	/
Neutrophil	1.04 (0.96-1.13)	0.329	1.15 (1.02-1.28)	0.018	/	/	/	/
Monocyte	1.15 (0.61-2.16)	0.667	2.26 (1.05-4.87)	0.037	/	/	/	/
Preoperative NSAIDs administration	1		1
Postoperative NSAIDs administration	0 .86(0.49-1.52)	0.609	0 .86(0.59-1.25)	0.857	/	/	/	/
No NSAIDs	0.79 (0.46-1.35)	0.385	0.76 (0.53-1.08)	0.758	/	/	/	/
* COX regression with the forward stepwise method was used to do multivariate analyses.
