# Supplementary material for: The Peripheral Blood Neutrophil-To-Lymphocyte Ratio Is Superior to the Lymphocyte-To-Monocyte Ratio for Predicting the Long-Term Survival of Triple-Negative Breast Cancer Patients
Source: PLoS One. 2015 Nov 18;10(11):e0143061. doi: 10.1371/journal.pone.0143061 (PMC4666347; doi:10.1371/journal.pone.0143061)
Supplement: S2 Table — (XLSX) [file pone.0143061.s004.xlsx]

## Sheet: 工作表1
Table S2. The distribution of hematological parameters in different molecular subtypes.
	All patients Mean±SD	Luminal Mean±SD	HER2-positive Mean±SD	TNBC Mean±SD	P value
WBC （109/L）	6.71±1.84	6.70±1.82	6.75±1.89	6.66±1.86	0.828
Neutrophil （109/L）	4.11±1.53	4.09±1.52	4.13±1.58	4.17±1.52	0.769
Lymphocyte（109/L）	1.99±0.65	2.00±0.64	2.01±0.68	1.90±0.66	0.087
Monocyte（109/L）	0.44±0.19	0.44±0.20	0.45±0.17	0.42±0.18	0.195
PLT（109/L）	242.23±61.35	240.53±60.11	246.88±63.54	242.70±63.30	0.251
NLR	2.29±1.32	2.25±1.20	2.28±1.36	2.51±1.69	0.032
LMR	5.43±6.96	5.43±7.17	5.53±7.87	5.29±3.95	0.925
